# Supplementary material for: Correlation between estimated pulse wave velocity values from two equations in healthy and under cardiovascular risk populations
Source: PLoS One. 2024 Apr 9;19(4):e0298405. doi: 10.1371/journal.pone.0298405 (PMC11003621; doi:10.1371/journal.pone.0298405)
Supplement: S1 File — (XLSX) [file pone.0298405.s001.xlsx]

## Sheet: DATABASE
Gender	Brazilian Caucasian	HTN	Age	Age squared	anti-HTN	anti-HTN-Nº	DBT	OAD	INS	DYS	STATIN	Smk	AC	BMI	AC AT RISK	OBY	CVD	WITH RISK	SysOBP	DiaOBP	MBPOBP	e1-PWVOBP	e2-PWVOBP	24-h SBP	24-h DBP	MBP24-hBP	e1-PWV24-hBP	e2-PWV24-hBP	BP1-3 HTNG2+3	Database-1
1	1	1	70	4900	0	0	0	0	0	1	1	0	102	30.0041	0	1	0	1	138	94	111	12.1511	12.1544	137	78	101.6	11.4405	11.4926	0	1
0	1	1	80	6400	1	3	0	0	0	0	0	0	75	19.8178	0	0	0	1	138	67	95.4	13.0673	13.0286	117	70	88.8	12.6181	12.5243	0	1
0	0	1	52	2704	1	4	0	0	0	1	1	0	113	33.5937	1	1	0	1	115	76	91.6	7.94952	8.18656	123	80	97.2	8.375	8.52032	0	1
1	1	1	61	3721	1	1	0	0	0	0	0	0	95	29.737	0	0	0	1	129	96	109.2	10.5133	10.4858	136	97	112.6	10.7782	10.7068	0	1
1	0	0	50	2500	0	0	0	0	0	0	0	0	84	21.2245	0	0	0	1	143	91	111.8	9.24644	9.14912	139	100	115.6	9.53133	9.37104	0	1
1	0	1	59	3481	1	2	0	0	0	0	0	0	108	28.3419	1	0	0	1	140	98	114.8	10.6529	10.54	128	91	105.8	9.95229	9.96584	0	1
1	1	0	50	2500	0	0	0	0	0	1	0	0	101	32.0759	0	1	0	1	144	91	112.2	9.27643	9.17248	132	86	104.4	8.69165	8.71696	0	1
0	0	1	27	729	1	3	0	0	0	0	0	0	82	25.8065	0	0	0	1	120	74	92.4	6.5111	6.54324	109	74	88	6.29844	6.347	0	1
1	0	1	55	3025	1	1	0	0	0	0	0	0	104	29.8439	1	0	0	1	148	111	125.8	10.9448	10.6391	133	94	109.6	9.69586	9.64444	0	1
0	1	0	42	1764	0	0	0	0	0	0	0	0	72	21.4844	0	0	1	1	129	87	103	7.81964	7.856	111	73	88.2	6.80066	7.06272	1	1
0	0	0	39	1521	0	0	0	0	0	0	0	0	98	33.9493	1	1	0	1	119	77	93.8	6.98906	7.14664	112	67	85	6.41099	6.6908	0	1
0	1	1	44	1936	1	1	0	0	0	0	0	1	91	26.8386	1	0	0	1	144	101	118.2	9.06364	8.86216	131	86	104	8.05977	8.084	0	1
1	0	1	27	729	1	1	0	0	0	0	0	0	111	33.8189	1	1	0	1	136	86	106	7.16841	7.1498	117	64	85.2	6.16311	6.22212	1	1
1	1	1	40	1600	0	0	0	0	0	0	0	0	95	30.0041	0	1	0	1	127	82	100	7.46471	7.54	125	70	92	6.93034	7.1208	0	1
0	1	1	53	2809	1	1	0	0	0	0	0	0	100	31.9922	1	1	0	1	146	90	113	9.69976	9.5888	120	72	91.2	8.03419	8.27644	0	1
1	0	1	52	2704	1	2	1	1	0	0	0	0	90	28.2828	0	0	1	1	171	98	127.2	10.6543	10.3083	136	78	101.2	8.67891	8.75872	0	1
1	1	0	59	3481	0	0	0	0	0	0	0	0	108	30.9304	1	1	0	1	139	94	112	10.435	10.3614	126	87	102.6	9.70318	9.76168	1	1
1	1	1	59	3481	1	1	0	0	0	0	0	0	115	40.1384	1	1	1	1	98	61	75.8	7.61686	8.05184	96	52	69.6	7.1342	7.65628	0	1
0	1	1	62	3844	1	1	0	0	0	0	0	0	90	29.6427	1	0	0	1	132	75	97.8	9.77896	9.89488	113	67	85.4	8.81346	9.08144	0	1
1	1	0	33	1089	0	0	0	0	0	0	0	0	108	33.0168	1	1	0	1	143	90	112	7.76301	7.6886	114	64	84	6.14029	6.339	0	1
1	1	1	68	4624	1	1	1	1	0	1	1	0	111	30.4218	1	1	1	1	141	71	99	10.8775	10.954	118	66	86.8	9.94445	10.1098	0	1
1	1	1	71	5041	1	1	0	0	0	0	0	0	102	25.9516	0	0	0	1	129	81	100.2	11.5232	11.578	126	75	95.4	11.1628	11.2372	0	1
1	1	0	46	2116	0	0	0	0	0	0	0	0	99	28.0689	0	0	0	1	158	103	125	9.76466	9.4488	135	85	105	8.31805	8.3288	0	1
0	1	1	71	5041	1	1	0	0	0	1	1	0	83	21.4573	0	0	0	1	114	60	81.6	10.1267	10.2574	106	53	74.2	9.57115	9.732	1	1
0	1	1	54	2916	1	1	0	0	0	1	1	0	90	27.8876	1	0	0	1	163	107	130	11.1324	10.7528	125	88	102.8	9.04418	9.09904	0	1
0	1	1	52	2704	1	2	1	1	0	0	0	0	98	30.8463	1	1	0	1	120	80	96	8.28382	8.4488	134	67	93.8	8.11667	8.31768	1	1
0	1	0	70	4900	0	0	0	0	0	0	0	0	71	18.7305	0	0	0	1	176	101	131	13.6631	13.5624	132	86	104.4	11.6522	11.6898	0	1
1	1	0	53	2809	0	0	0	0	0	0	0	0	94	30.8979	0	1	0	1	126	92	105.6	9.13438	9.14332	115	78	92.8	8.15644	8.37276	1	1
0	1	1	41	1681	1	2	0	0	0	0	0	0	86	25.462	0	0	0	1	123	80	97.2	7.34698	7.4674	118	79	94.6	7.17058	7.3296	0	1
0	1	1	61	3721	0	0	0	0	0	1	1	1	92	27.5482	1	0	0	1	119	65	86	8.70581	8.9778	125	68	90.8	9.07978	9.2898	0	1
1	1	0	36	1296	0	0	0	0	0	0	0	0	100	30.2737	0	1	0	1	148	98	118	8.33154	8.1728	131	86	104	7.46273	7.4728	0	1
0	0	0	42	1764	0	0	0	0	0	0	0	0	94	33.4124	1	1	0	1	137	88	107.6	8.13636	8.10256	142	84	107.2	8.10882	8.08112	0	1
1	1	0	68	4624	0	0	0	0	0	0	0	1	86	23.1084	0	0	0	1	139	79	103	11.1834	11.2308	132	86	104.4	11.2905	11.3277	0	1
1	0	0	35	1225	0	0	0	0	0	0	0	0	94	27.7744	0	0	0	0	126	86	102	7.28312	7.3138	110	69	85.4	6.27479	6.49376	0	1
0	1	0	27	729	0	0	0	0	0	0	0	0	117	37.0242	1	1	0	1	122	73	92.6	6.52077	6.55216	105	62	79.2	5.87312	5.95452	0	1
1	1	0	45	2025	0	0	0	0	0	0	0	0	102	28.6801	0	0	0	1	166	114	134.8	10.3543	9.88292	140	100	116	9.00938	8.8414	0	1
0	1	1	41	1681	1	1	0	0	0	0	0	1	100	32.0461	1	1	0	1	140	90	110	8.21546	8.1458	135	87	106.2	7.95763	7.9444	1	1
0	0	1	74	5476	1	2	1	1	0	1	1	0	91	26.4463	1	0	0	1	150	99	119.4	13.5175	13.5491	133	83	103	12.3169	12.3552	0	1
1	1	1	63	3969	1	1	0	0	0	0	0	0	100	30.4053	0	1	0	1	151	95	118	11.5076	11.3858	124	79	97	9.87456	9.9956	0	1
0	1	1	67	4489	1	1	0	0	0	0	0	0	89	27.8293	1	0	0	1	136	84	104.8	11.1458	11.1795	120	75	93	10.2391	10.37	0	1
0	1	0	50	2500	0	0	0	0	0	0	0	0	100	32.8473	1	1	0	1	128	78	98	8.21183	8.3432	117	71	89.4	7.56708	7.84096	0	1
1	1	0	48	2304	0	0	0	0	0	0	0	1	89	25.4327	0	0	0	1	137	96	112.4	9.0659	8.95648	134	94	110	8.88889	8.8192	0	1
1	0	0	46	2116	0	0	0	0	0	0	0	0	99	30.111	0	1	0	1	141	97	114.6	9.01242	8.8664	134	88	106.4	8.41932	8.4072	0	1
0	0	0	52	2704	0	0	0	0	0	0	0	0	89	25.9645	1	0	0	1	138	82	104.4	8.92203	8.94944	131	75	97.4	8.39019	8.53224	0	1
1	1	1	68	4624	1	3	0	0	0	1	1	0	95	26.5731	0	0	0	1	134	78	100.4	10.9846	11.0509	117	71	89.4	10.1433	10.2897	0	1
1	1	1	62	3844	1	1	1	1	0	0	0	0	139	37.8776	1	1	1	1	148	85	110.2	10.7445	10.7083	129	83	101.4	10.0593	10.131	0	1
1	1	0	25	625	0	0	0	0	0	0	0	0	97	29.4118	0	0	0	1	138	95	112.2	7.3918	7.36448	121	78	95.2	6.63182	6.62668	0	1
1	1	1	65	4225	1	1	0	0	0	0	0	0	92	27.2509	0	0	0	1	122	80	96.8	10.187	10.2993	113	66	84.8	9.25807	9.49052	0	1
1	0	0	32	1024	0	0	0	0	0	0	0	0	105	33.642	1	1	0	1	135	96	111.6	7.68153	7.61536	114	74	90	6.46152	6.5872	0	1
1	1	0	50	2500	0	0	0	0	0	0	0	0	120	40.7455	1	1	0	1	140	84	107	8.88657	8.8688	114	60	81.6	6.9823	7.38544	0	1
1	0	0	56	3136	0	0	1	0	0	0	0	0	89	26.1224	0	0	0	1	139	92	110.8	9.9217	9.8544	129	88	104.4	9.42659	9.4576	0	1
1	0	1	46	2116	1	1	0	0	0	0	0	1	108	30.4834	1	1	0	1	154	97	119.8	9.38854	9.1576	140	97	114.2	8.98349	8.844	0	1
0	1	1	31	961	1	1	0	0	0	1	1	0	100	32.0312	1	1	0	1	131	89	105.8	7.30775	7.2924	114	70	87.6	6.30754	6.437	0	1
0	0	0	65	4225	0	0	0	0	0	1	1	0	113	29.3848	1	0	0	1	124	80	97	10.2024	10.3128	113	75	90.2	9.67607	9.85448	0	1
1	1	1	27	729	1	2	0	0	0	0	0	0	86	22.0522	0	0	1	1	141	87	108.6	7.29407	7.26576	137	57	89	6.34677	6.3916	0	1
1	1	0	42	1764	0	0	0	0	0	0	0	0	111	37.0878	1	1	0	1	143	92	112.4	8.46684	8.35984	120	78	94.8	7.25507	7.41648	0	1
1	0	0	45	2025	0	0	0	0	0	0	0	0	86	26.8923	0	0	0	1	137	96	112.4	8.75184	8.64196	117	79	94.2	7.44983	7.63368	0	1
1	1	0	23	529	0	0	0	0	0	0	0	0	104	0.334124	1	0	0	1	134	84	104	6.99338	6.971	123	67	89.4	6.3967	6.35488	0	1
0	1	0	49	2401	0	0	0	0	0	0	0	0	90	26.079	1	0	1	1	119	84	98	8.10583	8.2362	103	72	84.4	7.09413	7.45012	0	1
0	1	1	51	2601	1	2	0	0	0	0	0	0	82	25.3906	0	0	0	1	152	95	117.8	9.81673	9.622	120	78	94.8	8.08021	8.265	0	1
0	1	1	50	2500	1	2	0	0	0	1	0	0	92	27.4756	1	0	1	1	114	82	94.8	7.97192	8.15632	124	84	100	8.36177	8.46	0	1
1	1	1	54	2916	1	2	0	0	0	1	0	1	91	26.8274	0	0	0	1	134	90	107	9.36663	9.3544	110	76	89.6	8.03076	8.29648	0	1
0	1	1	65	4225	1	1	0	0	0	1	1	0	91	25.3906	1	0	0	1	124	69	91	9.738	9.9084	118	74	91.6	9.78444	9.94884	0	1
0	0	1	39	1521	0	0	0	0	0	0	0	0	78	25.2994	0	0	0	1	111	73	88.2	6.62119	6.85656	127	77	97	7.19927	7.3124	0	1
0	0	1	32	1024	0	0	0	0	0	0	0	0	78	19.1358	0	0	0	1	140	105	119	8.09949	7.9676	135	95	111	7.64764	7.5868	0	1
0	0	1	62	3844	1	3	1	1	0	1	1	0	96	34.6969	1	1	0	1	120	79	95.4	9.59209	9.73744	96	55	71.4	7.72337	8.16304	1	1
1	1	1	82	6724	1	2	1	1	0	1	1	0	88	23.6244	0	0	0	1	158	94	119.6	15.1308	15.3442	120	69	89.4	13.1403	13.0006	0	1
1	1	0	19	361	0	0	0	0	0	0	0	0	75	20.5714	0	0	0	1	139	92	110.8	7.19517	7.20964	124	84	100	6.84345	6.7798	0	1
1	0	0	45	2025	0	0	0	0	0	0	0	0	90	21.8837	0	0	0	0	121	85	99.4	7.82183	7.92176	107	69	84.2	6.73444	7.07968	0	1
1	0	1	30	900	1	1	0	0	0	1	0	0	89	27.3909	0	0	0	1	160	98	122.8	8.17257	8.03792	122	82	98	6.84878	6.8872	0	1
0	1	0	28	784	0	0	0	0	0	0	0	0	77	23.7332	0	0	0	0	118	73	91	6.44965	6.5044	109	63	81.4	5.96901	6.07048	1	1
0	1	1	84	7056	1	1	1	1	1	0	0	0	85	19.4674	0	0	1	1	164	74	110	14.9488	15.0688	125	64	88.4	13.5759	13.3667	0	1
1	1	0	36	1296	0	0	0	0	0	1	1	0	96	30.2992	0	1	0	1	137	98	113.6	8.05848	7.9528	125	85	101	7.27655	7.3228	1	1
1	0	1	37	1369	0	0	0	0	0	0	0	0	123	40.3124	1	1	0	1	154	97	119.8	8.52499	8.33608	148	89	112.6	8.06908	7.97176	0	1
1	1	1	74	5476	1	2	0	0	0	1	1	0	87	22.9481	0	0	1	1	125	62	87.2	11.1603	11.205	113	66	84.8	10.9846	11.0302	0	1
0	0	0	51	2601	0	0	0	0	0	1	1	0	116	41.744	1	1	0	1	134	87	105.8	8.91072	8.914	122	85	99.8	8.45771	8.56	0	1
1	1	0	71	5041	0	0	0	0	0	0	0	0	88	24.1633	0	0	0	1	142	77	103	11.7334	11.7768	124	78	96.4	11.2379	11.3082	0	1
0	0	1	50	2500	1	1	0	0	0	0	0	0	87	26.9531	0	0	0	1	114	84	96	8.06189	8.2264	108	74	87.6	7.43213	7.73584	0	1
1	0	1	25	625	1	1	0	0	0	0	0	0	87	24.3767	0	0	0	1	140	92	111.2	7.3471	7.32108	135	82	103.2	6.98946	6.97388	0	1
0	0	0	46	2116	0	0	0	0	0	0	0	0	105	31.5334	1	1	0	1	124	74	94	7.52242	7.7128	125	79	97.4	7.76834	7.9032	0	1
1	1	0	47	2209	0	0	0	0	0	1	1	0	104	31.5221	1	1	0	1	139	98	115	9.14796	8.9952	142	97	115	9.14796	8.9952	0	1
1	1	0	44	1936	0	0	0	0	0	1	0	0	122	36.3237	1	1	0	1	177	110	136.8	10.3786	9.88144	167	113	134.6	10.223	9.76088	0	1
1	1	1	62	3844	1	2	0	0	0	0	0	0	105	34.6021	1	1	0	1	160	94	121	11.5854	11.4168	132	81	101.4	10.0593	10.131	1	1
0	0	0	57	3249	0	0	0	0	0	0	0	0	76	22.4766	0	0	0	1	129	91	106.2	9.70148	9.70632	120	79	95.4	8.86366	9.03024	1	1
1	0	0	46	2116	0	0	0	0	0	0	0	0	104	32.4074	1	1	0	1	130	85	103	8.17339	8.2168	116	78	93.2	7.46456	7.668	0	1
1	0	0	40	1600	0	0	1	1	0	0	0	0	91	26.3656	0	0	0	1	199	119	151	10.8713	10.2124	175	113	137.8	9.9896	9.52072	0	1
0	1	0	55	3025	0	0	0	0	0	1	0	0	108	34.6746	1	1	0	1	117	72	90	8.18483	8.441	110	69	85.4	7.8302	8.15856	1	1
1	1	0	33	1089	0	0	0	0	0	0	0	0	103	31.5559	1	1	0	1	128	82	101	7.12551	7.1584	115	64	84.4	6.16347	6.35828	0	1
1	0	0	51	2601	0	0	0	0	0	0	0	0	89	26.3958	0	0	0	1	154	111	128.2	10.6019	10.2356	132	101	113.4	9.48452	9.3624	0	1
1	1	0	42	1764	0	0	0	0	0	0	0	0	98	30.7958	0	1	0	1	138	91	109.8	8.28783	8.22048	122	80	96.8	7.39277	7.52368	1	1
1	0	0	53	2809	0	0	0	0	0	0	0	0	98	30.9304	0	1	0	1	153	95	118.2	10.097	9.90184	126	84	100.8	8.76765	8.85436	0	1
0	0	1	51	2601	1	2	0	0	0	0	1	1	80	21.4844	0	0	0	1	125	66	89.6	7.68761	7.9582	114	67	85.8	7.4007	7.734	0	1
1	1	0	29	841	0	0	0	0	0	0	0	0	88	25.7122	0	0	0	0	134	81	102.2	7.0398	7.04456	125	81	98.6	6.8535	6.87968	0	1
1	1	0	37	1369	0	0	0	0	0	0	0	0	100	30.8845	0	1	0	1	129	84	102	7.39787	7.4354	121	74	92.8	6.81532	6.96988	0	1
1	0	0	47	2209	0	0	0	0	0	0	0	0	105	32.8203	1	1	0	1	121	82	97.6	7.87656	8.01036	122	81	97.4	7.86195	7.99904	0	1
1	1	0	30	900	0	0	0	0	0	0	0	0	104	32.9067	1	1	0	1	143	96	114.8	7.74554	7.66672	138	80	103.2	7.12635	7.12848	0	1
1	1	0	50	2500	0	0	0	0	0	0	0	0	92	24.5351	0	0	0	0	128	80	100	8.36177	8.46	113	78	92	7.762	7.9928	0	1
1	1	0	32	1024	0	0	0	0	0	0	0	0	91	25.335	0	0	0	1	136	95	111.4	7.67023	7.60584	118	81	95.8	6.78912	6.86328	0	1
1	1	0	20	400	0	0	0	0	0	0	0	0	74	20.0692	0	0	0	1	147	87	111	7.21617	7.2244	121	67	88.6	6.43844	6.31944	0	1
0	0	1	48	2304	1	1	1	0	0	0	0	0	78	21.4536	0	0	0	1	119	80	95.6	7.82681	7.99552	119	72	90.8	7.47278	7.72096	0	1
1	1	1	47	2209	1	2	1	1	0	1	1	0	114	34.9388	1	1	1	1	163	101	125.8	9.93711	9.60648	136	86	106	8.49034	8.4858	0	1
0	1	1	47	2209	1	1	0	0	0	0	0	0	85	26.1066	0	0	0	1	127	70	92.8	7.52583	7.73868	131	76	98	7.90579	8.033	1	1
1	1	1	58	3364	1	1	0	0	0	1	1	0	100	30.8112	0	1	0	1	150	98	118.8	10.8202	10.6434	120	80	96	9.04775	9.2024	0	1
1	0	0	29	841	0	0	0	0	0	0	0	0	85	20.3704	0	0	0	1	161	99	123.8	8.15758	8.03384	126	76	96	6.71896	6.7606	0	1
1	1	1	75	5625	1	2	0	0	0	0	0	0	106	30.4498	1	1	0	1	153	87	113.4	13.2727	13.3186	111	69	85.8	11.2722	11.2927	1	1
1	0	1	61	3721	1	1	0	0	0	0	0	0	97	26.8136	0	0	0	1	167	101	127.4	11.9313	11.6688	131	92	107.6	10.3887	10.3818	0	1
1	1	0	80	6400	0	0	0	0	0	0	0	0	109	27.2509	1	0	0	1	137	101	115.4	14.4282	14.5566	136	97	112.6	14.2377	14.3426	1	1
0	0	0	46	2116	0	0	0	0	0	0	0	0	86	26.8386	0	0	0	1	148	93	115	9.04136	8.8888	134	88	106.4	8.41932	8.4072	1	1
0	1	0	63	3969	0	0	0	0	0	0	0	1	76	21.4536	0	0	0	1	121	79	95.8	9.78124	9.91616	119	64	86	9.01916	9.2674	0	1
1	1	0	49	2401	0	0	0	0	0	0	0	0	92	28.0277	0	0	0	0	122	87	101	8.329	8.4096	105	65	81	6.84121	7.2536	0	1
1	1	0	39	1521	0	0	0	0	0	0	0	0	99	29.0367	0	0	0	1	133	97	111.4	8.14521	8.05832	141	93	112.2	8.19776	8.09976	0	1
0	1	0	57	3249	0	0	0	0	0	0	0	0	83	24.1288	0	0	0	1	162	85	115.8	10.4462	10.3073	135	76	99.6	9.18948	9.29316	0	1
0	1	1	25	625	1	1	0	0	0	0	0	0	89	25.4767	1	0	0	1	117	84	97.2	6.72123	6.71348	123	80	97.2	6.72123	6.71348	1	1
1	1	1	63	3969	0	0	0	0	0	0	0	0	100	30.478	0	1	0	1	141	90	110.4	10.9166	10.8827	137	84	105.2	10.5122	10.5384	0	1
0	1	1	71	5041	1	1	0	0	0	0	0	0	109	33.2986	1	1	0	1	162	79	112.2	12.4241	12.43	143	87	109.4	12.2139	12.2312	0	1
0	1	1	72	5184	1	2	1	1	0	1	1	0	106	32.0073	1	1	0	1	120	63	85.8	10.6427	10.7345	115	61	82.6	10.4042	10.5054	1	1
1	1	0	44	1936	0	0	0	0	0	0	0	0	92	25.3815	0	0	0	1	152	104	123.2	9.41712	9.13616	136	89	107.8	8.32841	8.29224	0	1
0	1	1	49	2401	1	2	0	0	0	0	0	0	85	22.4059	0	0	0	1	111	75	89.4	7.46608	7.73912	104	69	83	6.98999	7.3692	1	1
0	0	1	54	2916	1	1	1	0	1	0	0	0	100	31.6456	1	1	0	1	133	93	109	9.52017	9.476	110	73	87.8	7.89256	8.18704	0	1
1	1	0	48	2304	0	0	0	0	0	0	0	0	106	33.91	1	1	0	1	136	82	103.6	8.41685	8.45312	131	86	104	8.44635	8.476	0	1
0	0	0	30	900	0	0	0	0	0	0	0	0	101	30.478	1	1	0	1	119	74	92	6.5285	6.6088	113	67	85.4	6.1762	6.30256	0	1
0	0	0	39	1521	0	0	0	0	0	0	0	0	97	30.854	1	1	0	1	146	90	112.4	8.2109	8.11012	142	93	112.6	8.22403	8.12048	0	1
0	0	0	27	729	0	0	0	0	0	0	0	0	111	33.6123	1	1	0	1	141	94	112.8	7.49707	7.45308	130	88	104.8	7.11041	7.09628	0	1
1	0	0	27	729	0	0	0	0	0	0	0	0	93	29.3962	0	0	0	1	139	92	110.8	7.4004	7.36388	129	79	99	6.83009	6.8376	0	1
0	1	1	56	3136	1	2	0	0	0	0	0	0	86	23.2434	0	0	0	1	127	79	98.2	8.94695	9.0732	112	65	83.8	7.83295	8.1804	0	1
1	1	0	56	3136	0	0	1	1	0	0	0	0	96	26.1493	0	0	0	1	138	92	110.4	9.89075	9.8296	119	73	91.4	8.4209	8.6516	0	1
1	1	1	62	3844	1	1	0	0	0	0	0	0	90	27.2173	0	0	0	1	140	94	112.4	10.9158	10.8526	116	83	96.2	9.65438	9.78992	0	1
0	1	0	62	3844	0	0	0	0	0	0	0	0	110	33.5937	1	1	0	1	141	89	109.8	10.7133	10.6821	111	65	83.4	8.65773	8.95024	0	1
0	1	1	68	4624	1	2	0	0	0	1	0	0	93	27.7008	1	0	0	1	133	77	99.4	10.9081	10.9817	115	64	84.4	9.7609	9.94368	0	1
1	0	0	56	3136	0	0	0	0	0	1	1	1	102	31.2092	0	1	0	1	81	74	76.8	7.29143	7.7464	107	68	83.6	7.81748	8.168	0	1
1	1	0	66	4356	0	0	1	1	0	0	0	0	112	31.6735	1	1	0	1	138	92	110.4	11.4062	11.388	118	75	92.2	10.0021	10.1504	0	1
0	1	1	57	3249	1	1	1	0	0	1	1	0	100	30.8594	1	1	0	1	134	80	101	9.29809	9.3808	133	79	100.6	9.26706	9.35576	0	1
0	1	0	29	841	0	0	0	0	0	1	0	0	103	43.4191	1	1	0	1	121	81	97	6.7707	6.8064	125	76	95.6	6.69826	6.74228	0	1
1	1	0	49	2401	0	0	0	0	0	1	1	0	98	28.3737	0	0	1	1	154	102	122.8	9.9507	9.66964	129	95	108.6	8.89437	8.84888	0	1
0	0	0	24	576	0	0	0	0	0	1	0	0	91	27.4348	1	0	0	1	143	88	110	7.26434	7.2448	119	78	94.4	6.59646	6.57712	1	1
1	1	1	36	1296	1	2	0	0	0	0	0	0	84	25.3934	0	0	0	1	154	97	119	8.3936	8.2228	140	93	111.8	7.94678	7.8628	0	1
0	1	1	43	1849	1	2	0	0	0	0	0	0	95	28.7319	1	0	0	1	134	81	103	7.9025	7.9408	125	82	99.2	7.63726	7.73484	0	1
1	0	0	35	1225	0	0	0	0	0	0	0	0	106	34.6122	1	1	0	1	151	94	116.8	8.18211	8.04492	135	96	111.6	7.86625	7.78804	0	1
0	1	0	41	1681	0	0	0	0	0	1	0	0	75	18.3391	0	0	0	1	167	91	121.4	8.98894	8.75	139	87	107.8	8.06619	8.0292	0	1
1	1	1	65	4225	1	1	0	0	0	0	0	0	93	24.7843	0	0	0	1	136	91	109	11.1313	11.1216	124	87	101.8	10.574	10.6363	1	1
0	1	1	60	3600	1	2	1	1	0	1	1	0	82	28.3771	0	0	0	1	162	96	123	11.4386	11.2212	140	80	104	9.95835	9.9976	0	1
1	0	0	33	1089	0	0	0	0	0	0	0	0	107	36.4198	1	1	0	1	131	87	104.6	7.33415	7.33192	117	76	92.4	6.62711	6.74388	1	1
0	1	0	49	2401	0	0	0	0	0	0	0	0	92	26.2976	1	0	0	1	134	84	104	8.55217	8.583	116	70	88.4	7.39169	7.68132	0	1
1	1	1	34	1156	1	2	0	0	0	0	0	0	93	28.0497	0	0	0	1	149	95	116.6	8.09828	7.97088	146	89	111.8	7.81328	7.73664	0	1
0	1	1	52	2704	1	1	0	0	0	0	0	0	81	23.3355	0	0	0	1	135	94	110.4	9.3779	9.30704	118	76	92.8	8.04069	8.25808	0	1
1	0	0	31	961	0	0	0	0	0	1	1	0	99	33.3767	0	1	0	1	143	97	115.4	7.83533	7.7436	134	88	106.4	7.34072	7.3206	0	1
1	0	1	47	2209	1	1	0	0	0	0	0	0	105	36.3281	1	1	0	1	126	89	103.8	8.32959	8.36128	126	88	103.2	8.28575	8.32732	0	1
0	1	1	69	4761	1	2	0	0	0	0	0	0	91	32.7694	1	1	0	1	154	94	118	12.504	12.4562	140	88	108.8	11.8042	11.814	0	1
1	0	0	19	361	0	0	0	0	0	0	0	0	93	25.7618	0	0	0	1	145	85	109	7.13655	7.138	143	80	105.2	7.0128	6.98676	0	1
0	1	1	71	5041	1	2	0	0	0	1	1	0	92	27.0552	1	0	0	1	153	92	116.4	12.7395	12.7282	128	73	95	11.1328	11.2088	0	1
0	1	1	51	2601	1	2	0	0	0	1	1	0	96	25.9516	1	0	1	1	109	68	84.4	7.295	7.6514	98	56	72.8	6.41919	6.967	0	1
0	1	0	59	3481	0	0	0	0	0	0	0	0	93	22.7244	1	0	0	1	122	77	95	9.11154	9.2768	122	77	95	9.11154	9.2768	0	1
0	1	0	34	1156	0	0	0	0	0	0	0	0	104	29.4118	1	0	0	1	138	91	109.8	7.69453	7.63904	122	82	98	6.99391	7.0632	0	1
1	1	0	52	2704	0	0	0	0	0	0	0	0	115	36.993	1	1	0	1	140	82	106	9.0436	9.0448	115	69	87.4	7.63042	7.93624	0	1
0	1	0	50	2500	0	0	0	0	0	0	0	0	119	43.0657	1	1	0	1	123	65	88.2	7.47711	7.77088	126	71	93	7.83697	8.0512	0	1
0	1	1	83	6889	1	2	0	0	0	0	0	0	77	22.1893	0	0	0	1	155	67	102.2	14.2166	14.2222	124	63	87.4	13.2581	13.0649	0	1
1	0	0	52	2704	0	0	0	0	0	0	0	0	92	26.5118	0	0	0	0	139	85	106.6	9.08919	9.08056	119	77	93.8	8.11667	8.31768	0	1
0	1	0	44	1936	0	0	0	0	0	0	0	0	85	29.2421	0	0	0	0	109	68	84.4	6.67415	7.00992	119	73	91.4	7.16901	7.39352	0	1
0	1	0	34	1156	0	0	0	0	0	0	0	0	110	35.2617	1	1	0	1	146	96	116	8.06265	7.9416	125	82	99.2	7.06516	7.12176	0	1
0	1	0	22	484	0	0	0	0	0	0	0	0	66	18.0662	0	0	0	0	120	71	90.6	6.46208	6.40016	111	74	88.8	6.39211	6.32528	0	1
1	1	1	39	1521	1	1	0	0	0	0	0	0	88	26.0276	0	0	0	1	123	87	101.4	7.4883	7.54032	121	84	98.8	7.31751	7.40564	0	1
0	1	1	42	1764	1	2	0	0	0	0	0	0	93	27.5556	1	0	0	1	110	68	84.8	6.56657	6.88048	116	82	95.6	7.31015	7.45936	0	1
1	1	1	55	3025	1	1	1	1	0	1	1	0	92	25.8264	0	0	0	1	142	88	109.6	9.69586	9.64444	129	83	101.4	9.06369	9.14096	0	1
1	0	0	45	2025	0	0	1	1	0	0	0	0	92	30.0838	0	1	0	1	130	80	100	7.86476	7.955	131	76	98	7.72168	7.8442	0	1
1	1	0	54	2916	0	0	0	0	0	0	0	0	97	27.9904	0	0	0	1	148	95	116.2	10.0729	9.91376	121	77	94.6	8.41463	8.60048	0	1
0	0	0	40	1600	0	0	0	0	0	0	0	0	90	31.6456	1	1	0	1	122	78	95.6	7.17081	7.30944	114	72	88.8	6.7166	6.95312	0	1
1	0	1	38	1444	1	1	0	0	0	0	0	0	92	31.2452	0	1	0	1	137	94	111.2	8.0546	7.97264	124	78	96.4	7.09953	7.21488	0	1
0	1	1	59	3481	1	1	0	0	0	0	0	0	100	39.8586	1	1	0	1	128	89	104.6	9.85888	9.88928	123	84	99.6	9.46964	9.57028	0	1
1	1	0	37	1369	0	0	0	0	0	0	0	0	80	27.9421	0	0	0	0	127	87	103	7.46119	7.486	115	82	95.2	6.96729	7.09132	0	1
0	0	1	32	1024	1	1	0	0	0	0	0	0	100	29.4107	1	0	0	1	143	94	113.6	7.79449	7.71056	140	91	110.6	7.62504	7.56776	0	1
1	1	0	45	2025	0	0	0	0	0	1	1	0	90	28.0557	0	0	0	1	124	85	100	7.86476	7.955	118	77	93.4	7.3926	7.58936	0	1
0	0	1	50	2500	1	1	0	0	0	1	1	1	95	31.2488	1	1	1	1	127	79	99	8.2868	8.4016	100	58	74.8	6.47249	6.98832	0	1
1	0	0	48	2304	0	0	0	0	0	0	0	0	96	27.7647	0	0	0	0	129	80	99.6	8.12183	8.22432	117	79	94.2	7.72355	7.91544	0	1
1	1	0	36	1296	0	0	0	0	0	0	0	0	107	31.9715	1	1	0	1	124	83	100	7.21449	7.2728	131	80	100.4	7.23932	7.2928	0	1
0	0	1	26	676	1	2	0	0	0	0	0	0	130	45.5666	1	1	0	1	117	65	85.8	6.19954	6.232	124	77	95.8	6.66499	6.672	0	1
0	1	1	48	2304	1	2	0	0	0	0	0	0	96	32.4661	1	1	0	1	124	88	102.4	8.32834	8.38448	113	78	92	7.56129	7.7896	0	1
1	1	1	64	4096	1	2	0	0	0	1	0	0	95	25.4017	0	0	0	1	125	78	96.8	10.021	10.139	109	68	84.4	9.05858	9.31072	0	1
0	1	0	75	5625	0	0	0	0	0	1	1	0	87	27.2392	0	0	0	1	119	57	81.8	10.9823	10.9991	112	61	81.4	10.9533	10.9698	0	1
1	1	0	37	1369	0	0	0	0	0	0	0	0	95	26.5888	0	0	0	0	121	79	95.8	7.00528	7.12168	141	87	108.6	7.81579	7.76936	0	1
0	1	1	76	5776	1	2	0	0	0	0	0	0	95	25.0995	1	0	0	1	143	68	98	12.3661	12.3888	114	59	81	11.1472	11.1308	0	1
1	1	0	45	2025	0	0	0	0	0	0	0	0	100	30.6689	0	1	0	1	140	95	113	8.79476	8.6752	125	90	104	8.15091	8.1766	0	1
0	1	0	48	2304	0	0	0	0	0	0	0	0	84	22.7732	0	0	0	0	106	78	89.2	7.35477	7.62944	111	79	91.8	7.54653	7.77816	0	1
0	1	0	25	625	0	0	0	0	0	0	0	1	102	37.4637	1	1	0	1	126	75	95.4	6.64076	6.63536	122	72	92	6.48877	6.4878	0	1
0	1	0	40	1600	0	0	0	0	0	0	0	1	93	29.9688	1	1	0	1	130	85	103	7.6651	7.6972	126	83	100.2	7.47807	7.55048	0	1
0	1	1	55	3025	1	2	0	0	0	1	1	0	116	43.8152	1	1	0	1	150	102	121.2	10.5901	10.3567	154	104	124	10.806	10.5286	0	1
1	0	0	35	1225	0	0	0	0	0	1	0	1	88	26.8274	0	0	0	1	118	82	96.4	6.94296	7.03716	124	81	98.2	7.0523	7.12608	1	1
1	1	0	37	1369	0	0	0	0	0	0	0	0	96	30.7599	0	1	0	1	150	97	118.2	8.42368	8.25512	134	90	107.6	7.75247	7.71876	0	1
1	1	1	73	5329	1	1	1	1	0	0	0	0	105	36.7187	1	1	0	1	144	61	94.2	11.4685	11.5234	133	70	95.2	11.5424	11.5956	0	1
1	0	1	47	2209	1	2	0	0	0	0	0	0	101	30.2992	0	1	0	1	125	75	95	7.68658	7.8632	112	69	86.2	7.04357	7.36512	0	1
1	1	0	25	625	0	0	0	0	0	0	0	0	97	30.9304	0	1	0	1	120	69	90	6.39936	6.401	131	76	98	6.757	6.7482	0	1
1	1	0	25	625	0	0	0	0	0	1	1	0	92	23.5457	0	0	0	1	114	79	93	6.53347	6.5312	122	73	92.6	6.51559	6.51384	0	1
1	1	1	84	7056	1	2	0	0	0	1	1	0	90	24.539	0	0	1	1	182	100	132	16.3472	16.8024	160	93	119.8	15.5717	15.841	0	1
1	1	0	39	1521	0	0	0	0	0	0	0	1	97	29.2839	0	0	0	1	122	93	104.6	7.69851	7.70608	128	94	107.6	7.89558	7.86148	1	1
0	0	1	46	2116	1	2	0	0	0	0	0	0	105	33.4252	1	1	0	1	170	96	125.6	9.80806	9.4824	138	93	111	8.75204	8.6648	0	1
1	1	0	35	1225	0	0	0	0	0	0	0	0	99	30.4218	0	1	0	1	120	74	93	6.73644	6.8692	112	74	89.2	6.50562	6.68148	1	1
1	1	0	53	2809	0	0	0	0	0	0	0	0	82	24.841	0	0	0	0	121	84	98.8	8.61485	8.73396	113	71	87.8	7.77443	8.07176	0	1
0	1	0	45	2025	0	0	0	0	0	0	0	0	128	45.8962	1	1	0	1	129	82	100.8	7.92199	7.99932	122	81	97.4	7.67876	7.81096	0	1
0	1	1	56	3136	1	3	1	1	0	1	1	0	92	30.8596	1	1	0	1	119	68	88.4	8.18881	8.4656	109	60	79.6	7.50804	7.92	0	1
0	0	1	73	5329	1	2	0	0	0	1	1	0	103	31.6263	1	1	0	1	153	75	106.2	12.3551	12.3898	139	77	101.8	12.03	12.0722	0	1
0	0	1	74	5476	1	3	1	1	0	1	1	0	123	35.0765	1	1	0	1	182	110	138.8	14.9377	14.9614	143	85	108.2	12.6976	12.7338	0	1
0	0	1	57	3249	1	5	0	0	0	1	1	0	112	41.3223	1	1	0	1	118	70	89.2	8.38269	8.64212	127	89	104.2	9.54633	9.58112	1	1
0	1	1	79	6241	1	3	0	0	0	1	1	0	102	26.8352	1	0	1	1	121	69	89.8	12.4526	12.3906	116	79	93.8	12.7287	12.6938	0	1
0	1	1	73	5329	1	2	0	0	0	0	0	0	85	21.6413	0	0	1	1	154	83	111.4	12.7393	12.7653	145	93	113.8	12.9166	12.9386	0	1
1	1	1	75	5625	0	0	0	0	0	1	1	0	90	24.8163	0	0	0	1	122	78	95.6	11.9825	12.012	109	71	86.2	11.3012	11.3221	0	1
1	1	1	57	3249	1	1	0	0	0	1	0	0	98	28.7347	0	0	0	1	130	80	100	9.22051	9.3182	115	73	89.8	8.42924	8.67968	0	1
0	1	1	68	4624	1	2	0	0	0	0	0	0	83	25.7778	0	0	0	1	139	78	103	11.1834	11.2308	137	82	104	11.2599	11.3	0	1
0	1	0	47	2209	0	0	0	0	0	0	0	0	102	31.9559	1	1	0	1	130	79	99.4	8.00809	8.11224	133	81	101.8	8.18345	8.24808	0	1
1	1	0	38	1444	0	0	0	0	0	0	0	0	83	26.079	0	0	0	1	141	100	116.4	8.39017	8.23888	143	105	120.2	8.63539	8.43344	0	1
0	1	1	50	2500	1	1	0	0	0	0	0	0	109	33.1504	1	1	0	1	127	96	108.4	8.99153	8.95056	130	87	104.2	8.67665	8.70528	1	1
1	0	0	41	1681	0	0	0	0	0	1	0	0	89	27.7634	0	0	0	1	125	74	95	7.19772	7.3508	129	75	96.6	7.30627	7.4356	0	1
0	1	0	53	2809	0	0	0	0	0	0	0	0	77	25.3155	0	0	0	0	107	61	79.4	7.13265	7.56608	101	58	75.2	6.81176	7.31324	0	1
0	1	1	63	3969	1	1	0	0	0	0	0	0	97	32.0513	1	1	0	1	138	93	111	10.9632	10.9224	123	81	97.8	9.93677	10.0486	0	1
1	1	1	74	5476	1	3	0	0	0	0	0	0	100	24.4473	0	0	0	1	148	68	100	12.0973	12.1368	126	65	89.4	11.3213	11.3651	0	1
1	1	1	68	4624	1	1	0	0	0	0	0	0	88	24.8591	0	0	0	1	125	83	99.8	10.9387	11.0094	114	72	88.8	10.0974	10.2482	0	1
1	0	1	72	5184	1	2	0	0	0	0	0	0	100	30.1038	0	1	0	1	136	75	100	11.7007	11.7512	130	82	101.2	11.7901	11.8371	0	1
1	1	1	63	3969	1	3	0	0	0	1	0	0	91	27.0993	0	0	0	1	119	76	93.2	9.57906	9.74404	130	85	103	10.3411	10.3928	0	1
1	1	0	41	1681	0	0	0	0	0	0	0	0	87	26.9598	0	0	0	1	144	97	115.8	8.60898	8.4532	132	80	100.8	7.59124	7.6582	0	1
0	1	0	46	2116	0	0	0	0	0	0	0	0	80	24.4444	0	0	0	1	131	93	108.2	8.54951	8.508	128	90	105.2	8.33252	8.34	0	1
0	0	0	50	2500	0	0	0	0	0	0	0	0	102	34.626	1	1	0	1	135	86	105.6	8.78161	8.78704	145	99	117.4	9.66628	9.47616	0	1
0	1	0	35	1225	0	0	0	0	0	0	0	0	92	30.8594	1	1	0	1	109	71	86.2	6.32339	6.53328	117	64	85.2	6.26265	6.48388	0	1
0	1	1	66	4356	1	2	0	0	0	0	0	0	96	30.0781	1	1	0	1	132	76	99	10.5267	10.6128	113	63	83	9.29233	9.5248	0	1
0	1	1	63	3969	1	2	0	0	0	1	1	0	88	26.1286	0	0	1	1	124	77	95.8	9.78124	9.91616	116	68	87.2	9.11248	9.34684	0	1
1	0	1	38	1444	1	2	0	0	0	0	0	0	107	35.0765	1	1	0	1	145	92	113.2	8.18367	8.07504	130	81	100.6	7.37056	7.42992	0	1
0	1	0	51	2601	0	0	0	0	0	0	0	0	106	38.0548	1	1	0	1	113	73	89	7.64231	7.9228	109	65	82.6	7.1591	7.5452	0	1
1	1	0	61	3721	0	0	0	0	0	0	0	0	99	30.8248	0	1	0	1	150	94	117	11.121	10.9928	139	97	113.8	10.8717	10.7848	0	1
0	0	1	52	2704	1	3	0	0	0	1	1	0	107	33.9844	1	1	0	1	118	89	100	8.58773	8.6872	101	69	81.8	7.20494	7.60248	0	1
0	1	0	55	3025	0	0	0	0	0	1	1	1	79	23.7253	0	0	1	1	141	87	108.6	9.61877	9.58304	144	93	113.4	9.98882	9.87776	0	1
1	1	0	40	1600	0	0	0	0	0	0	0	0	99	28.0104	0	0	0	0	122	86	100.4	7.49143	7.56096	120	80	96	7.19753	7.3304	0	1
1	1	0	22	484	0	0	0	0	0	0	0	0	87	22.9926	0	0	0	0	131	82	101	6.86634	6.8328	117	73	90.6	6.46208	6.40016	0	1
1	1	0	51	2601	0	0	0	0	0	0	0	0	92	26.1738	0	0	0	1	162	100	124.8	10.3452	10.035	119	79	95	8.09531	8.2768	0	1
0	0	0	25	625	0	0	0	0	0	0	0	0	96	29.0659	1	0	0	1	111	67	84	6.13113	6.1406	114	75	90.6	6.42618	6.42704	1	1
1	0	0	36	1296	0	0	0	0	0	0	0	0	92	27.7698	0	0	0	1	135	103	115.8	8.19501	8.0628	117	75	91.8	6.70562	6.8628	0	1
0	0	0	49	2401	0	0	0	0	0	0	0	0	109	35.3386	1	1	0	1	155	95	119	9.66802	9.45	162	91	119.4	9.69778	9.47312	1	1
0	1	0	40	1600	0	0	0	0	0	0	0	0	119	40.8588	1	1	0	1	136	91	109	8.06587	8.0116	134	93	109.4	8.09259	8.03256	0	1
0	1	0	36	1296	0	0	0	0	0	1	0	0	90	27.5482	1	0	0	1	130	85	103	7.40067	7.4228	114	77	91.8	6.70562	6.8628	0	1
1	1	0	26	676	0	0	0	0	0	0	0	0	93	28.699	0	0	0	0	133	79	100.6	6.8884	6.8832	148	74	103.6	7.02803	7.0152	0	1
1	1	0	48	2304	0	0	0	0	0	0	0	0	89	26.4236	0	0	0	1	148	104	121	9.7002	9.4484	126	86	102	8.29884	8.3616	0	1
1	0	0	34	1156	0	0	0	0	0	0	0	0	88	28.0863	0	0	0	0	122	88	101	7.17203	7.2096	120	73	91.8	6.62579	6.76064	1	1
1	1	1	59	3481	1	2	0	0	0	0	0	0	100	30.4611	0	1	0	1	131	86	104	9.81217	9.851	118	79	94.6	9.0804	9.25128	0	1
0	1	1	69	4761	1	1	0	0	0	1	0	0	91	23.4375	1	0	0	1	165	87	118.2	12.5192	12.4702	131	81	101	11.2109	11.2696	0	1
1	0	0	40	1600	0	0	0	0	0	0	0	0	93	31.5115	0	1	0	1	163	119	136.6	9.90944	9.45784	138	96	112.8	8.3197	8.21072	1	1
1	0	0	44	1936	0	0	0	0	0	0	0	0	101	29.7619	0	0	0	1	130	93	107.8	8.32841	8.29224	127	89	104.2	8.07391	8.09496	1	1
0	1	1	54	2916	1	1	0	0	0	1	1	0	89	29.2969	1	0	0	1	140	81	104	9.1363	9.172	119	66	87.2	7.8465	8.15056	0	1
0	0	1	51	2601	1	1	0	0	0	0	0	0	101	32.0461	1	1	0	1	131	89	105.8	8.91072	8.914	129	76	97.2	8.26141	8.4066	0	1
1	0	1	53	2809	1	1	0	0	0	1	1	0	110	32.0759	1	1	0	1	149	103	122	10.3874	10.1306	137	91	109.4	9.42471	9.37208	0	1
0	1	1	64	4096	1	2	0	0	0	0	0	0	88	26.2985	0	0	0	1	154	95	118.6	11.7129	11.5953	136	82	103.6	10.5487	10.5933	1	1
1	1	0	18	324	0	0	0	0	0	0	0	0	76	21.201	0	0	0	0	129	74	96	6.7351	6.6264	120	61	84.6	6.389	6.17952	0	1
0	1	1	67	4489	1	2	0	0	0	0	0	0	103	29.7339	1	0	0	1	140	82	105.2	11.1766	11.2069	118	64	85.6	9.67048	9.86236	0	1
0	0	1	55	3025	1	4	1	1	0	1	1	0	100	36.1069	1	1	0	1	140	86	107.6	9.54168	9.52164	136	87	106.6	9.46458	9.46024	0	1
0	1	1	51	2601	1	1	0	0	0	1	1	0	88	28.0404	0	0	0	1	138	96	112.8	9.43922	9.327	147	105	121.8	10.1187	9.858	0	1
0	0	1	36	1296	1	1	0	0	0	0	0	0	82	25.8761	0	0	0	1	111	74	88.8	6.51944	6.7128	114	70	87.6	6.44497	6.6528	0	1
1	1	0	64	4096	0	0	0	0	0	0	0	0	102	30.5858	0	1	0	1	132	85	103.8	10.5642	10.6066	122	82	98	10.1141	10.2192	0	1
1	0	1	42	1764	1	1	0	0	0	1	0	1	96	29.7458	0	0	0	1	177	108	135.6	10.0642	9.60336	181	121	145	10.7114	10.1072	0	1
0	1	0	43	1849	0	0	0	0	0	0	0	0	90	29.2184	1	0	0	1	121	83	98.2	7.56746	7.68064	111	78	91.2	7.07887	7.30124	1	1
1	0	1	41	1681	1	1	0	0	0	1	0	0	109	31.3469	1	1	0	1	133	76	98	7.40126	7.5098	128	75	96.2	7.27913	7.4144	0	1
1	0	0	47	2209	0	0	0	0	0	0	0	0	90	25.9043	0	0	0	0	118	73	91	7.3943	7.6368	126	83	100.2	8.06654	8.15752	0	1
1	1	1	39	1521	1	1	0	0	0	0	0	0	107	30.4709	1	1	0	1	168	111	133	9.56411	9.1772	139	95	112.6	8.22403	8.12048	0	1
0	0	1	46	2116	1	2	0	0	0	0	0	0	99	34.2936	1	1	0	1	127	80	98.8	7.86961	7.9816	116	67	86.6	6.98718	7.2984	1	1
0	0	0	23	529	0	0	0	0	0	0	0	0	95	35.1562	1	1	0	1	135	83	103	6.95251	6.9288	125	75	95	6.62556	6.5912	0	1
1	0	1	31	961	1	3	0	0	0	0	0	1	99	34.0866	0	1	0	1	153	98	120	8.08813	7.9598	153	106	124.8	8.35192	8.1854	0	1
0	1	0	41	1681	0	0	0	0	0	0	0	0	92	32.0073	1	1	1	1	145	90	112	8.35116	8.2518	124	75	94.6	7.17058	7.3296	0	1
0	1	0	29	841	0	0	0	0	0	0	0	0	110	38.0901	1	1	0	1	139	89	109	7.39169	7.356	119	74	92	6.51196	6.5774	0	1
1	0	1	47	2209	1	1	0	0	0	0	0	0	85	24.4418	0	0	0	1	141	94	112.8	8.98721	8.87068	117	77	93	7.54044	7.75	0	1
0	0	1	53	2809	1	1	0	0	0	0	0	1	103	28.6501	1	0	0	1	132	82	102	8.85934	8.9266	117	81	95.4	8.35508	8.52928	0	1
0	0	0	29	841	0	0	0	0	0	0	0	0	98	35.8177	1	1	0	1	128	88	104	7.13295	7.127	115	72	89.2	6.36706	6.44916	0	1
1	1	1	58	3364	1	2	0	0	0	0	0	0	97	31.1419	0	1	0	1	160	101	124.6	11.2711	11.0099	119	81	96.2	9.0633	9.21504	0	1
0	0	0	39	1521	0	0	0	0	0	0	0	0	89	28.6501	1	0	0	1	118	79	94.6	7.04161	7.18808	98	66	78.8	6.00371	6.36964	1	1
0	0	1	42	1764	1	2	0	0	0	0	0	0	93	27.0993	1	0	0	1	140	98	114.8	8.63208	8.48848	125	90	104	7.88849	7.9096	0	1
0	1	0	45	2025	0	0	0	0	0	0	0	0	86	25.2174	0	0	0	0	109	65	82.6	6.61998	6.99104	107	62	80	6.43398	6.847	0	1
1	1	1	47	2209	1	1	0	0	0	0	0	0	102	31.9193	0	1	0	1	163	110	131.2	10.3317	9.91212	150	105	123	9.73252	9.448	0	1
1	1	1	58	3364	1	1	0	0	0	1	0	0	90	24.7721	0	0	0	1	117	81	95.4	9.00111	9.16448	132	89	106.2	9.84068	9.84704	1	1
0	1	1	51	2601	1	1	0	0	0	0	0	0	81	22.0386	0	0	0	1	120	65	87	7.4913	7.8048	120	57	82.2	7.1289	7.5216	0	1
0	1	0	27	729	0	0	0	0	0	1	0	0	129	44.2278	1	1	0	1	141	93	113	7.50673	7.462	133	90	107.2	7.22641	7.20332	0	1
1	0	0	54	2916	0	0	0	0	0	1	1	0	97	28.0664	0	0	0	1	153	96	118.8	10.2726	10.0718	155	95	119	10.2879	10.084	0	1
0	1	0	60	3600	0	0	0	0	0	1	1	0	97	29.6875	1	0	0	1	139	80	103	9.88044	9.9332	113	69	86.6	8.60279	8.87704	0	1
0	1	1	57	3249	1	3	1	1	0	0	0	0	92	25.6544	1	0	0	1	138	88	108	9.84112	9.819	121	75	93.4	8.70851	8.90504	0	1
0	1	0	65	4225	0	0	0	0	0	1	1	0	94	28.9062	1	0	0	1	134	96	111.2	11.3016	11.2699	109	69	85	9.27356	9.504	0	1
0	1	1	41	1681	1	2	1	1	0	0	0	0	113	36.391	1	1	0	1	109	80	91.6	6.96703	7.1706	108	69	84.6	6.49208	6.7996	0	1
1	1	0	38	1444	0	0	0	0	0	0	0	0	94	30.7787	0	1	0	1	130	75	97	7.13825	7.2456	125	82	99.2	7.28022	7.35824	0	1
1	0	1	48	2304	1	2	1	1	0	0	0	0	101	30.4498	0	1	0	1	137	88	107.6	8.71187	8.68192	123	81	97.8	7.98907	8.12136	0	1
0	0	1	65	4225	1	1	0	0	0	0	0	1	83	23.4952	0	0	1	1	137	70	96.8	10.187	10.2993	127	74	95.2	10.0631	10.1915	0	1
0	1	1	37	1369	1	2	0	0	0	0	0	0	111	38.4554	1	1	0	1	123	93	105	7.58784	7.5872	121	88	101.2	7.34722	7.39492	0	1
0	0	0	47	2209	0	0	0	0	0	0	0	0	94	34.5271	1	1	0	1	122	85	99.8	8.03731	8.13488	105	73	85.8	7.01434	7.34248	0	1
1	1	0	24	576	0	0	0	0	0	0	0	0	88	26.8687	0	0	0	0	117	66	86.4	6.25396	6.23472	120	64	86.4	6.25396	6.23472	0	1
1	0	1	58	3364	1	3	0	0	0	1	1	0	88	26.3958	0	0	0	1	143	78	104	9.66966	9.708	111	78	91.2	8.67461	8.89904	0	1
0	1	1	54	2916	1	1	0	0	0	0	0	0	107	36.6285	1	1	0	1	151	86	112	9.7505	9.6584	127	80	98.8	8.73708	8.85584	0	1
0	1	1	66	4356	1	1	0	0	0	0	0	0	89	24.2187	1	0	0	1	121	68	89.2	9.77066	9.9464	110	64	82.4	9.24604	9.484	0	1
0	1	0	54	2916	0	0	0	0	0	0	0	1	89	29.1363	1	0	0	1	103	72	84.4	7.63153	7.98032	111	67	84.6	7.64689	7.99248	0	1
1	0	0	56	3136	0	0	0	0	0	1	0	0	103	32.1463	1	1	0	1	132	88	105.6	9.51942	9.532	117	76	92.4	8.49826	8.7136	0	1
0	0	0	28	784	0	0	0	0	0	0	0	0	94	31.0477	1	1	0	1	111	74	88.8	6.3395	6.40496	119	76	93.2	6.55979	6.60384	0	1
1	1	0	33	1089	0	0	0	0	0	1	0	0	98	31.0477	0	1	0	1	144	91	112.2	7.7746	7.69824	134	89	107	7.47324	7.4476	0	1
1	1	1	42	1764	0	0	0	0	0	0	0	0	120	38.5802	1	1	0	1	132	91	108	8.1639	8.124	112	71	87.4	6.74558	7.01984	0	1
1	0	0	54	2916	0	0	0	0	0	0	0	0	98	30.9304	0	1	0	1	152	105	123.8	10.6564	10.3758	124	86	101.2	8.92134	9.00176	0	1
0	1	0	36	1296	0	0	0	0	0	0	0	0	125	44.5312	1	1	0	1	138	80	103.2	7.41308	7.4328	131	72	95.6	6.94144	7.0528	1	1
1	1	1	60	3600	1	2	0	0	0	0	0	0	115	32.8769	1	1	0	1	129	87	103.8	9.94277	9.98472	118	78	94	9.17929	9.3536	0	1
0	1	0	32	1024	0	0	0	0	0	0	0	0	81	23.1473	0	0	0	0	123	86	100.8	7.07152	7.10128	118	82	96.4	6.82301	6.89184	0	1
1	0	0	21	441	0	0	0	0	0	1	0	0	94	29.9836	0	1	0	1	128	70	93.2	6.57853	6.505	121	70	90.4	6.47543	6.3902	0	1
1	0	1	59	3481	1	1	0	0	0	0	0	0	106	34.4729	1	1	0	1	124	85	100.6	9.54748	9.63408	143	92	112.4	10.4661	10.3869	0	1
0	0	1	39	1521	1	1	0	0	0	0	0	0	88	27.0051	0	0	0	1	122	84	99.2	7.34379	7.42636	112	77	91	6.80513	7.0016	0	1
0	1	0	88	7744	0	0	0	0	0	0	0	0	78	17.4449	0	0	0	0	133	63	91	14.784	14.5084	121	57	82.6	14.2948	13.8263	0	1
1	1	0	33	1089	0	0	0	0	0	0	0	0	82	24.6559	0	0	0	1	143	85	108.2	7.54279	7.50544	134	82	102.8	7.22983	7.24516	0	1
1	0	1	45	2025	1	2	0	0	0	0	0	0	92	26.7539	0	0	0	1	149	102	120.8	9.35277	9.10732	126	86	102	8.00783	8.0658	0	1
0	1	1	55	3025	1	1	0	0	0	1	1	0	86	25	0	0	0	1	142	91	112	9.88089	9.7918	121	76	94	8.4932	8.6866	1	1
1	1	0	28	784	0	0	0	0	0	0	0	0	92	27.7323	0	0	0	0	131	88	105.2	7.16059	7.14624	124	77	95.8	6.68997	6.72136	0	1
1	1	0	30	900	0	0	0	0	0	0	0	0	100	29.2633	0	0	0	0	133	87	105.4	7.24378	7.23056	125	79	97.4	6.81675	6.85936	0	1
1	0	0	39	1521	0	0	0	0	0	0	0	0	94	29.4118	0	0	0	1	139	95	112.6	8.22403	8.12048	119	80	95.6	7.1073	7.23988	0	1
0	1	0	47	2209	0	0	0	0	0	0	0	0	72	19.7055	0	0	0	0	114	77	91.8	7.45276	7.68208	102	70	82.8	6.79514	7.17268	0	1
1	1	0	29	841	0	0	0	0	0	0	0	0	89	27.7447	0	0	0	0	140	83	105.8	7.2261	7.20944	115	68	86.8	6.24287	6.33924	0	1
1	0	1	49	2401	1	2	0	0	0	0	0	0	80	26.2917	0	0	0	1	117	78	93.6	7.77852	7.98188	110	74	88.4	7.39169	7.68132	0	1
1	1	1	53	2809	1	1	1	1	0	1	1	0	110	36.0021	1	1	0	1	150	87	112.2	9.63864	9.54064	136	89	107.8	9.30247	9.27576	0	1
0	1	1	62	3844	1	2	0	0	0	0	0	0	92	23.9224	1	0	0	1	124	81	98.2	9.81011	9.92112	119	72	90.8	9.23392	9.43568	0	1
0	0	0	47	2209	0	0	0	0	0	0	0	0	87	24.4646	0	0	0	0	128	79	98.6	7.94963	8.06696	127	76	96.4	7.78888	7.94244	0	1
0	1	1	71	5041	1	1	0	0	0	1	1	1	90	26.4792	1	0	0	1	131	76	98	11.358	11.4218	119	77	93.8	11.0427	11.1236	0	1
0	0	1	69	4761	1	3	1	1	0	1	1	0	98	29.9688	1	1	0	1	148	76	104.8	11.4999	11.5348	134	63	91.4	10.4807	10.5995	0	1
0	1	0	44	1936	0	0	0	0	0	1	1	0	88	26.1719	0	0	0	1	173	95	126.2	9.6292	9.30056	134	78	100.4	7.80527	7.88672	0	1
1	1	1	33	1089	1	1	0	0	0	0	0	0	91	25.6801	0	0	0	1	129	83	101.4	7.1487	7.17768	117	82	96	6.83574	6.9174	1	1
1	1	0	45	2025	0	0	0	0	0	0	0	0	85	27.9431	0	0	0	1	152	106	125	9.65323	9.34	150	110	126	9.72477	9.3954	0	1
0	0	0	49	2401	0	0	0	0	0	0	0	0	77	23.833	0	0	0	0	113	78	92	7.65949	7.8894	114	75	90.6	7.55535	7.80848	1	1
1	0	0	29	841	0	0	0	0	0	0	0	0	107	40.404	1	1	0	1	138	92	110.4	7.46414	7.42012	125	74	94.4	6.63616	6.68732	0	1
0	1	0	55	3025	0	0	0	0	0	0	0	1	103	30.1194	1	1	0	1	117	81	95.4	8.60113	8.77256	128	86	102.8	9.17163	9.22692	0	1
0	0	0	37	1369	0	0	0	0	0	0	0	0	92	27.5482	1	0	0	1	129	93	107.4	7.73981	7.70864	128	87	103.4	7.48652	7.50624	0	1
1	1	1	56	3136	1	2	0	0	0	1	1	0	105	33.218	1	1	0	1	149	99	119	10.5561	10.3628	137	93	110.6	9.90622	9.842	0	1
1	1	0	51	2601	0	0	0	0	0	1	0	0	100	25.1429	0	0	0	1	129	94	108	9.07682	9.0438	131	92	107.6	9.04662	9.0202	0	1
0	1	0	58	3364	0	0	0	0	0	1	1	0	83	22.7694	0	0	0	1	147	84	109.2	10.0739	10.0366	129	76	97.2	9.14104	9.27824	0	1
0	1	1	44	1936	1	1	0	0	0	1	0	0	87	25.2994	0	0	0	1	127	86	102.4	7.94666	7.99632	126	89	103.8	8.04563	8.07304	0	1
1	1	1	53	2809	1	1	0	0	0	0	0	0	96	30.111	0	1	0	1	159	91	118.2	10.097	9.90184	129	82	100.8	8.76765	8.85436	0	1
0	0	0	32	1024	0	0	0	0	0	0	0	0	83	21.9899	0	0	0	1	133	96	110.8	7.63634	7.57728	140	100	116	7.93005	7.8248	0	1
0	1	0	49	2401	0	0	0	0	0	0	0	1	95	27.8159	1	0	0	1	115	73	89.8	7.49584	7.76224	107	67	83	6.98999	7.3692	0	1
0	1	1	90	8100	1	3	1	1	0	1	0	0	104	26.2222	1	0	0	1	170	72	111.2	16.4478	16.6629	138	77	101.4	15.9063	15.8554	0	1
0	1	0	68	4624	0	0	0	0	0	0	0	0	80	24.0055	0	0	0	0	133	66	92.8	10.4033	10.525	111	64	82.8	9.63853	9.83296	1	1
0	1	1	53	2809	1	1	0	0	0	0	0	0	101	30.8594	1	1	0	1	137	82	104	9.01214	9.047	128	66	90.8	8.00363	8.25236	0	1
1	0	0	38	1444	0	0	0	0	0	0	0	0	89	26.9896	0	0	0	0	139	83	106	7.71904	7.7064	111	76	90	6.68653	6.8872	0	1
1	1	0	73	5329	0	0	0	0	0	0	0	0	91	24.8016	0	0	0	1	160	100	124	13.6703	13.675	118	73	91	11.2321	11.2924	0	1
1	1	1	55	3025	1	3	1	1	0	0	0	0	103	31.2461	1	1	0	1	179	111	138.2	11.9007	11.4005	153	96	118.8	10.4051	10.2093	1	1
0	1	0	49	2401	0	0	0	0	0	0	0	0	79	23.9361	0	0	0	0	123	82	99	8.18022	8.294	118	77	93.4	7.76364	7.97032	1	1
1	0	1	54	2916	1	2	0	0	0	1	1	0	96	29.7578	0	0	0	1	109	72	86.8	7.81579	8.12624	116	80	94.4	8.39927	8.58832	0	1
0	1	0	44	1936	0	0	0	0	0	1	0	0	75	22.6667	0	0	0	1	114	67	85.8	6.77312	7.08664	107	73	86.6	6.82967	7.13048	0	1
1	0	1	43	1849	1	2	0	0	0	0	0	0	86	26.6436	0	0	0	1	165	95	123	9.29848	9.0248	130	79	99.4	7.65122	7.74568	0	1
0	1	1	81	6561	1	1	1	1	0	1	1	0	88	24.9108	0	0	0	1	164	78	112.4	14.4386	14.5546	125	63	87.8	12.7902	12.6604	1	1
0	1	1	63	3969	1	1	0	0	0	0	0	0	107	33.4252	1	1	0	1	129	70	93.6	9.61016	9.77052	140	72	99.2	10.0456	10.1412	1	1
0	0	1	42	1764	0	0	0	0	0	0	0	0	96	30.8594	1	1	0	1	129	85	102	7.75079	7.8024	119	64	86	6.64919	6.9448	0	1
1	1	1	49	2401	1	1	0	0	0	0	0	0	98	28.0863	0	0	1	1	154	98	120.4	9.77216	9.53092	122	83	98.6	8.15047	8.27088	0	1
0	0	0	52	2704	0	0	0	0	0	0	0	0	87	26.7094	0	0	0	0	123	76	94.8	8.19265	8.37728	115	78	92.8	8.04069	8.25808	0	1
1	1	0	38	1444	0	0	0	0	0	0	0	0	98	30.4498	0	1	0	1	149	97	117.8	8.48051	8.31056	115	80	94	6.94465	7.092	0	1
0	1	1	30	900	1	1	0	0	0	0	0	0	108	35.3796	1	1	0	1	130	81	100.6	6.98756	7.00784	113	72	88.4	6.33634	6.44176	0	1
1	1	0	19	361	0	0	1	1	1	0	0	0	86	25.0135	0	0	0	1	123	75	94.2	6.65457	6.54896	122	71	91.4	6.56338	6.43752	0	1
0	0	1	56	3136	1	4	0	0	0	1	1	0	113	39.5554	1	1	0	1	118	79	94.6	8.66845	8.85	107	70	84.8	7.91031	8.2424	0	1
0	1	0	60	3600	0	0	0	0	0	1	1	0	82	23.9224	0	0	0	1	110	64	82.4	8.27559	8.60656	113	66	84.8	8.46256	8.76112	0	1
1	1	0	45	2025	0	0	0	0	0	0	0	0	106	37.8329	1	1	0	1	124	85	100	7.86476	7.955	123	67	89.4	7.10644	7.36776	0	1
1	1	0	37	1369	0	0	0	0	0	0	0	0	110	32.0503	1	1	0	1	116	87	98	7.14459	7.233	111	74	88.8	6.56203	6.76748	0	1
1	0	1	50	2500	1	1	0	0	0	0	0	0	110	32.4074	1	1	0	1	140	87	108.2	8.97654	8.93888	120	75	93	7.83697	8.0512	0	1
1	1	0	65	4225	0	0	0	0	0	0	0	0	95	28.0102	0	0	0	1	142	87	109	11.1313	11.1216	117	77	93	9.89281	10.0432	0	1
1	1	0	31	961	0	0	0	0	0	1	0	0	90	28.3604	0	0	0	1	120	75	93	6.6043	6.6908	130	74	96.4	6.79115	6.8506	0	1
1	0	0	28	784	0	0	0	0	0	0	0	0	97	29.668	0	0	0	0	122	80	96.8	6.74003	6.76656	125	76	95.6	6.67995	6.71232	0	1
1	1	0	58	3364	0	0	0	0	0	0	0	0	100	32.9507	0	1	0	1	144	84	108	9.98061	9.9608	132	82	102	9.51418	9.5816	0	1
1	0	0	34	1156	0	0	0	0	0	0	0	0	101	28.4082	0	0	0	0	122	80	96.8	6.92266	7.00464	114	71	88.2	6.41204	6.58496	0	1
0	1	0	51	2601	0	0	0	0	0	1	1	0	88	25.6312	0	0	0	1	149	92	114.8	9.59023	9.445	119	74	92	7.86881	8.0998	0	1
1	1	0	38	1444	0	0	0	0	0	0	0	0	95	29.4118	0	0	0	0	116	71	89	6.62199	6.836	113	66	84.8	6.35096	6.62096	0	1
1	1	0	49	2401	0	0	0	0	0	0	0	0	94	25.4327	0	0	0	1	133	96	110.8	9.05802	8.97604	128	90	105.2	8.64144	8.65236	0	1
1	1	0	69	4761	0	0	0	0	0	0	0	0	101	24.968	0	0	0	1	138	92	110.4	11.9259	11.9257	127	90	104.8	11.4999	11.5348	0	1
0	1	1	81	6561	1	2	0	0	0	0	0	0	98	24.0346	1	0	0	1	102	51	71.4	11.6913	11.3976	105	64	80.4	12.2944	12.0906	0	1
1	1	1	57	3249	1	2	0	0	0	0	0	0	91	25.9516	0	0	0	1	197	106	142.4	12.5097	11.9724	142	88	109.6	9.96524	9.91916	0	1
0	1	1	28	784	1	2	0	0	0	0	0	0	125	38.9864	1	1	0	1	119	79	95	6.64991	6.6852	117	72	90	6.39958	6.4592	1	1
1	0	0	38	1444	0	0	0	0	0	0	0	0	88	25.1024	0	0	0	1	181	117	142.6	10.0809	9.58032	151	105	123.4	8.84189	8.59728	0	1
1	1	1	27	729	1	1	0	0	0	1	0	0	105	33.5744	1	1	0	1	125	81	98.6	6.81076	6.81976	128	82	100.4	6.89775	6.90004	1	1
1	1	1	26	676	1	2	0	0	0	0	0	0	92	27.1739	0	0	0	1	160	99	123.4	7.94961	7.8864	138	88	108	7.23283	7.2088	0	1
1	1	1	54	2916	1	1	0	0	0	1	0	0	97	29.4076	0	0	1	1	122	76	94.4	8.39927	8.58832	120	70	90	8.06147	8.3208	1	1
1	0	1	66	4356	1	1	0	0	0	1	0	0	90	25.9909	0	0	0	1	151	95	117.4	11.9463	11.864	152	101	121.4	12.2549	12.136	0	1
0	1	1	58	3364	1	1	0	0	0	0	0	0	92	28.3987	1	0	0	1	169	105	130	11.6908	11.3512	133	81	101.8	9.49863	9.56896	0	1
0	1	0	48	2304	0	0	0	0	0	0	0	0	83	26.2188	0	0	0	1	137	91	109.4	8.84463	8.78488	140	103	117.8	9.46418	9.26536	1	1
0	1	1	52	2704	1	1	0	0	0	1	1	1	98	37.0447	1	1	0	1	105	65	81	7.14416	7.5548	113	68	86	7.52405	7.8528	0	1
0	1	0	74	5476	0	0	0	0	0	0	0	0	72	19.91	0	0	0	0	134	85	104	12.3901	12.428	123	73	93	11.5849	11.6272	0	1
1	1	0	43	1849	0	0	0	0	0	1	0	0	102	31.4815	0	1	0	1	151	84	110.8	8.44693	8.36356	125	81	98.6	7.59538	7.70232	0	1
0	1	1	48	2304	1	2	0	0	0	0	0	0	122	42.1656	1	1	0	1	121	75	93.4	7.66454	7.86968	110	64	82.4	6.85323	7.24048	0	1
0	1	0	57	3249	0	0	0	0	0	0	0	0	82	22.8624	0	0	0	0	139	89	109	9.91869	9.8816	136	86	106	9.68597	9.6938	0	1
1	0	0	26	676	0	0	0	0	0	0	0	0	91	21.4301	0	0	0	0	127	83	100.6	6.8884	6.8832	128	82	100.4	6.87909	6.8744	0	1
0	0	0	50	2500	0	0	0	0	0	0	0	0	96	30.4867	1	1	0	1	169	109	133	10.8358	10.3872	151	93	116.2	9.57631	9.40608	0	1
1	1	0	28	784	0	0	0	0	0	0	0	0	98	33.126	0	1	0	1	137	94	111.2	7.46099	7.41744	135	93	109.8	7.3909	7.35416	1	1
1	0	0	36	1296	0	0	0	0	0	1	0	0	115	36.7072	1	1	0	1	128	80	99.2	7.16485	7.2328	123	76	94.8	6.89179	7.0128	0	1
0	1	0	53	2809	0	0	0	0	0	1	1	0	92	29.4076	1	0	0	1	157	92	118	10.0818	9.8898	137	87	107	9.24135	9.2276	0	1
1	1	0	56	3136	0	0	0	0	0	0	0	0	118	43.0575	1	1	0	1	141	82	105	9.473	9.4948	121	69	89.8	8.29712	8.5524	0	1
1	1	1	65	4225	1	2	0	0	0	0	0	0	87	26.5731	0	0	0	1	151	91	115	11.5958	11.526	143	93	113	11.4409	11.3912	0	1
0	0	0	26	676	0	0	0	0	0	0	0	0	124	45.7247	1	1	0	1	127	92	106	7.13974	7.1208	127	85	101.8	6.94425	6.936	0	1
0	1	0	52	2704	0	0	0	0	0	0	0	0	84	23.1084	0	0	0	0	136	85	105.4	8.99801	9.00904	121	79	95.8	8.26863	8.43688	0	1
0	1	0	54	2916	0	0	1	1	0	0	0	0	83	28.0404	0	0	0	1	143	83	107	9.36663	9.3544	134	83	103.4	9.09024	9.13552	0	1
0	1	0	24	576	0	0	0	0	0	0	0	0	113	41.0998	1	1	0	1	115	80	94	6.57934	6.56	111	66	84	6.15121	6.132	0	1
0	0	1	55	3025	1	2	0	0	0	0	0	0	93	24.974	1	0	0	1	136	91	109	9.64961	9.6076	115	77	92.2	8.35443	8.57608	0	1
0	0	1	71	5041	1	1	0	0	0	1	1	0	90	32.4547	1	1	0	1	124	71	93	10.9826	11.0668	127	65	89.8	10.7424	10.8396	0	1
0	0	1	63	3969	1	1	0	0	0	1	0	0	88	25.763	0	0	0	1	157	86	114.4	11.2276	11.1475	136	78	101.2	10.2012	10.2736	0	1
0	1	1	75	5625	1	1	0	0	0	0	0	0	82	24.7768	0	0	0	1	177	76	116.4	13.4901	13.5388	142	73	100.6	12.3449	12.379	0	1
1	0	0	39	1521	0	0	0	0	0	0	0	0	98	31.5334	0	1	0	1	179	111	138.2	9.9057	9.44656	146	89	111.8	8.17148	8.07904	1	1
0	0	1	40	1600	1	1	0	0	0	1	0	0	105	38.1562	1	1	0	1	120	89	102	7.5983	7.6448	120	84	98.4	7.35784	7.45616	1	1
0	1	0	42	1764	0	0	0	0	0	0	0	0	75	21.0962	0	0	0	0	101	68	81.2	6.31871	6.68752	89	55	68.6	5.45119	6.01216	0	1
0	1	0	48	2304	0	0	0	0	0	0	0	0	110	37.9491	1	1	0	1	140	96	113.6	9.15441	9.02512	128	81	99.8	8.13658	8.23576	0	1
1	1	1	49	2401	1	1	0	0	0	1	1	0	104	30.3461	1	1	0	1	138	104	117.6	9.56387	9.36908	125	86	101.6	8.37364	8.44428	0	1
1	0	0	44	1936	0	0	0	0	0	0	0	0	95	29.9136	0	1	0	1	141	91	111	8.55464	8.4676	126	86	102	7.91838	7.9744	1	1
1	1	0	28	784	0	0	0	0	0	0	0	1	98	32.3029	0	1	0	1	142	93	112.6	7.53108	7.48072	128	83	101	6.95031	6.9564	0	1
1	0	1	48	2304	1	2	0	0	0	0	0	0	99	32.0312	0	1	0	1	135	92	109.2	8.82988	8.77344	119	82	96.8	7.91531	8.06416	0	1
0	1	1	33	1089	0	0	0	0	0	0	0	0	87	25.7812	0	0	0	1	144	98	116.4	8.01801	7.90068	129	94	108	7.53119	7.4958	0	1
0	1	0	27	729	0	0	0	0	0	0	0	0	83	23.2434	0	0	0	0	135	86	105.6	7.14908	7.13196	119	78	94.4	6.60776	6.63244	0	1
1	1	1	59	3481	1	2	1	1	0	0	0	0	88	25.2174	0	0	0	1	134	80	101	9.57862	9.6596	106	72	85.6	8.37976	8.67708	0	1
1	1	0	40	1600	0	0	0	0	0	0	0	0	91	28.3737	0	0	0	0	135	87	106.2	7.87885	7.86488	128	86	102.8	7.65174	7.68672	0	1
0	1	1	49	2401	1	1	0	0	0	1	0	0	100	30.4705	1	1	0	1	115	64	84.4	7.09413	7.45012	113	68	86	7.21316	7.5426	0	1
1	1	0	19	361	0	0	0	0	0	0	0	0	86	23.6248	0	0	0	0	136	78	101.2	6.88253	6.82756	136	69	95.8	6.70667	6.61264	0	1
0	1	1	28	784	1	1	0	0	0	0	0	0	90	25.9516	1	0	0	1	121	84	98.8	6.84017	6.85696	121	81	97	6.75005	6.7756	0	1
1	0	1	47	2209	1	2	0	0	0	0	0	0	97	32.1929	0	1	0	1	132	91	107.4	8.59264	8.56504	123	83	99	7.97886	8.0896	0	1
1	1	1	55	3025	1	2	0	0	0	0	0	0	91	27.4648	0	0	0	1	120	81	96.6	8.69365	8.84624	135	90	108	9.57251	9.5462	0	1
1	0	0	62	3844	0	0	0	0	0	0	0	0	88	24.2215	0	0	1	1	154	82	110.8	10.7912	10.7477	128	75	96.2	9.65438	9.78992	0	1
1	1	0	59	3481	0	0	0	0	0	0	0	0	100	25.3593	0	0	0	0	135	88	106.8	10.0301	10.0296	120	83	97.8	9.32951	9.45544	0	1
1	1	0	35	1225	0	0	0	0	0	0	0	0	103	36.2959	1	1	0	1	127	78	97	6.97941	7.0668	118	74	91.6	6.6514	6.80004	0	1
0	1	0	56	3136	0	0	0	0	0	1	1	0	96	33.2671	1	1	0	1	115	74	90.4	8.34353	8.5896	104	67	81.8	7.67823	8.0564	0	1
0	1	1	32	1024	1	2	0	0	0	0	0	0	81	20.9644	0	0	0	1	130	85	103	7.19578	7.206	119	75	92.6	6.60838	6.71096	0	1
0	1	1	58	3364	1	2	0	0	0	1	1	0	88	24.6094	0	0	0	1	126	78	97.2	9.14104	9.27824	118	78	94	8.89228	9.076	0	1
1	1	1	31	961	1	1	0	0	0	1	0	0	118	38.5802	1	1	0	1	129	86	103.2	7.16486	7.1702	127	83	100.6	7.02197	7.048	0	1
0	1	1	67	4489	1	2	0	0	0	0	0	0	100	29.0318	1	0	0	1	125	73	93.8	10.3006	10.4249	126	65	89.4	9.96247	10.123	0	1
0	0	1	49	2401	1	1	0	0	0	0	0	1	107	36.6526	1	1	0	1	158	100	123.2	9.98046	9.69276	170	107	132.2	10.65	10.213	0	1
1	0	1	37	1369	1	1	0	0	0	0	0	0	109	33.2713	1	1	0	1	126	85	101.4	7.35988	7.40504	114	67	85.8	6.37207	6.61568	1	1
1	0	1	33	1089	1	1	0	0	0	0	0	1	115	38.5306	1	1	0	1	130	99	112	7.76301	7.6886	125	80	98	6.95165	7.0138	0	1
0	0	1	43	1849	1	1	0	0	0	0	0	1	98	26.0933	1	0	1	1	175	105	133	9.99647	9.5668	153	92	116.4	8.83781	8.66708	0	1
0	1	0	70	4900	0	0	0	0	0	1	0	0	91	23.7228	1	0	0	1	123	88	102	11.4708	11.5208	103	67	81.4	9.91344	10.0706	1	1
0	1	0	79	6241	0	0	0	0	0	1	1	0	116	36.7865	1	1	0	1	102	52	72	11.2237	11.0414	110	54	76.4	11.5274	11.3749	0	1
0	1	1	57	3249	1	3	0	0	0	1	1	1	95	27.8852	1	0	0	1	135	92	109.2	9.93421	9.89412	120	81	96.6	8.95675	9.10536	0	1
0	1	0	57	3249	0	0	0	0	0	1	1	1	83	21.1553	0	0	0	1	144	85	108	9.84112	9.819	122	79	96.2	8.92572	9.08032	0	1
1	0	0	37	1369	0	0	0	0	0	0	0	0	103	31.3469	1	1	0	1	136	95	111.4	7.99309	7.91104	121	83	98.2	7.15725	7.24312	0	1
1	1	0	36	1296	0	0	0	0	0	0	0	0	109	34.4022	1	1	0	1	167	110	132.8	9.25	8.9128	137	94	111.2	7.90955	7.8328	0	1
1	0	0	52	2704	0	0	0	0	0	0	0	0	88	23.1481	0	0	0	0	122	78	95.6	8.25343	8.42496	119	82	96.8	8.34461	8.49648	1	1
1	1	0	33	1089	0	0	0	0	0	0	0	0	118	35.6718	1	1	1	1	121	83	98.2	6.96324	7.02344	121	81	97	6.8937	6.9656	0	1
1	1	0	33	1089	0	0	0	0	0	0	0	0	91	28.3604	0	0	0	0	121	72	91	6.54597	6.6764	138	90	109.2	7.60074	7.55364	0	1
1	1	1	72	5184	1	1	1	0	1	1	1	0	101	28.0102	0	0	1	1	156	74	106	12.1477	12.1808	125	72	93.2	11.194	11.2643	0	1
1	1	1	50	2500	1	3	0	0	0	0	0	0	96	30.4611	0	1	0	1	137	83	104	8.66166	8.6936	119	80	95.6	8.0319	8.20304	0	1
0	1	0	47	2209	0	0	0	0	0	0	0	0	97	32.0461	1	1	0	1	150	105	123	9.73252	9.448	146	98	117.2	9.30872	9.11972	0	1
0	1	1	68	4624	1	1	0	0	0	1	1	0	87	22.6562	0	0	0	1	120	81	96.6	10.6939	10.7879	117	69	88.2	10.0515	10.2066	1	1
0	0	1	38	1444	1	2	0	0	0	0	0	1	104	35.1562	1	1	0	1	105	65	81	6.10574	6.4264	104	59	77	5.84761	6.2216	0	1
1	0	1	51	2601	1	5	1	1	1	1	1	0	118	38.9739	1	1	1	1	118	83	97	8.24631	8.3948	107	69	84.2	7.2799	7.6396	0	1
0	1	1	53	2809	1	2	0	0	0	1	1	0	101	30.0781	1	1	0	1	131	78	99.2	8.64541	8.75804	120	61	84.6	7.52994	7.87912	0	1
1	0	1	48	2304	1	3	0	0	0	0	0	1	87	25.6544	0	0	0	1	126	82	99.6	8.12183	8.22432	125	86	101.6	8.26934	8.33872	0	1
0	1	0	54	2916	0	0	0	0	0	0	0	0	108	33.2031	1	1	0	1	137	87	107	9.36663	9.3544	120	69	89.4	8.0154	8.28432	0	1
1	1	0	77	5929	0	0	0	0	0	0	0	0	95	26.449	0	0	1	1	141	88	109.2	13.3733	13.4285	134	86	105.2	13.0898	13.1301	0	1
1	1	0	48	2304	0	0	0	0	0	1	1	0	132	43.2593	1	1	0	1	111	78	91.2	7.50228	7.74384	117	75	91.8	7.54653	7.77816	0	1
1	1	1	57	3249	1	3	0	0	0	1	1	0	98	29.4118	0	0	0	1	146	91	113	10.229	10.132	136	86	106	9.68597	9.6938	0	1
0	1	0	43	1849	0	0	0	0	0	0	0	0	90	24.7409	1	0	0	1	144	94	114	8.67029	8.537	122	79	96.2	7.42787	7.57224	0	1
1	1	1	38	1444	1	2	0	0	0	0	0	0	94	25.4694	0	0	0	1	178	110	137.2	9.73243	9.30384	136	91	109	7.91263	7.86	0	1
1	1	0	57	3249	0	0	0	0	0	0	0	0	101	30.4498	0	1	0	1	139	93	111.4	10.1049	10.0318	122	75	93.8	8.73954	8.93008	1	1
0	1	1	45	2025	1	3	0	0	0	0	0	0	99	28.6851	1	0	0	1	147	100	118.8	9.20969	8.99652	132	93	108.6	8.47999	8.43144	0	1
1	0	1	38	1444	1	1	0	0	0	0	0	0	97	28.06	0	0	0	1	126	88	103.2	7.53835	7.56304	126	83	100.2	7.34475	7.40944	1	1
1	0	0	58	3364	0	0	0	0	0	1	0	1	88	24.677	0	0	0	1	136	83	104.2	9.6852	9.72064	125	83	99.8	9.34316	9.44256	0	1
0	0	0	44	1936	0	0	0	0	0	0	0	0	100	31.6406	1	1	0	1	130	75	97	7.5649	7.7004	139	86	107.2	8.28599	8.25936	0	1
0	1	0	31	961	0	0	0	0	0	0	0	0	106	37.4656	1	1	0	1	104	62	78.8	5.82392	6.0234	122	69	90.2	6.45042	6.5592	0	1
0	1	0	41	1681	0	0	0	0	0	0	0	1	90	25.7812	1	0	0	1	120	81	96	7.26556	7.4038	133	92	108.4	8.1069	8.061	0	1
0	1	1	55	3025	1	1	0	0	0	0	0	0	85	22.6562	0	0	0	1	103	67	81.4	7.52182	7.91296	95	53	69.8	6.62754	7.20072	0	1
1	1	0	48	2304	0	0	0	0	0	0	0	0	92	23.7812	0	0	0	1	138	100	116	9.33142	9.1624	124	92	104.8	8.50536	8.52176	0	1
0	1	0	51	2601	0	0	0	0	0	0	0	0	100	32.05	1	1	0	1	133	90	107.2	9.01642	8.9966	135	88	106.8	8.98622	8.973	1	1
1	1	0	51	2601	0	0	0	0	0	0	0	0	90	25.8166	0	0	0	0	119	81	96.2	8.18591	8.3476	127	85	101.8	8.60872	8.678	0	1
1	0	0	32	1024	0	0	0	0	0	0	0	0	91	23.5457	0	0	0	0	131	87	104.6	7.28615	7.28216	118	79	94.6	6.72134	6.80616	0	1
1	1	1	34	1156	1	2	0	0	0	0	0	0	110	33.6012	1	1	0	1	128	83	101	7.17203	7.2096	126	79	97.8	6.98203	7.05344	0	1
0	0	1	54	2916	1	1	0	0	0	0	0	0	90	28.4444	1	0	0	1	128	78	98	8.67566	8.8072	118	68	88	7.90792	8.1992	0	1
0	0	1	48	2304	1	1	1	1	0	1	1	0	81	26.8352	0	0	0	1	136	87	106	8.59386	8.5904	122	82	98	8.00382	8.1328	0	1
0	1	1	54	2916	1	1	0	0	0	0	0	0	99	29.2421	1	0	0	1	122	67	89	7.98469	8.26	147	86	110.4	9.62766	9.56112	0	1
0	1	1	56	3136	1	1	0	0	0	0	0	0	105	30.0947	1	1	0	1	103	70	83.2	7.78654	8.1432	115	82	95.2	8.71487	8.8872	0	1
1	0	1	49	2401	1	2	0	0	0	1	0	0	109	33.1398	1	1	0	1	141	89	109.8	8.98363	8.91824	135	87	106.2	8.71583	8.71016	0	1
1	1	0	28	784	0	0	0	0	0	0	0	0	108	35.9184	1	1	0	1	131	86	104	7.10051	7.092	130	86	103.6	7.08049	7.07392	0	1
1	0	1	49	2401	0	0	0	0	0	1	0	0	88	26.449	0	0	0	1	138	92	110.4	9.02827	8.95292	126	88	103.2	8.49266	8.53676	0	1
0	1	1	72	5184	0	0	1	1	0	0	0	0	94	26.6389	1	0	0	1	148	84	109	12.3712	12.3956	127	76	96.4	11.4325	11.4934	0	1
1	0	0	60	3600	0	0	0	0	0	1	1	0	97	24.9337	0	0	0	1	126	82	99.6	9.61556	9.71424	124	79	97	9.41301	9.5468	0	1
1	1	0	37	1369	0	0	0	0	0	0	0	0	95	26.8406	0	0	0	1	121	95	105.4	7.61316	7.60744	116	78	93.2	6.84065	6.99012	0	1
0	0	1	37	1369	1	1	0	0	0	0	0	0	84	28.125	0	0	0	1	135	95	111	7.96776	7.8908	132	88	105.6	7.62583	7.61756	0	1
1	1	1	57	3249	1	2	0	0	0	0	0	0	99	27.4406	0	0	1	1	127	93	106.6	9.73251	9.73136	120	84	98.4	9.09639	9.21804	0	1
1	1	0	32	1024	0	0	0	0	0	0	0	0	82	22.1453	0	0	0	0	117	75	91.8	6.56319	6.67288	125	86	101.6	7.11671	7.13936	0	1
0	1	0	58	3364	0	0	0	0	0	0	0	0	81	22.151	0	0	0	0	106	65	81.4	7.91278	8.27968	109	65	82.6	8.00606	8.35552	0	1
1	0	1	30	900	1	2	0	0	0	0	0	0	97	28.4091	0	0	0	1	135	79	102	7.06229	7.0728	131	81	101	7.00891	7.0264	0	1
0	1	1	44	1936	1	2	0	0	0	0	0	0	98	31.5334	1	1	0	1	112	73	88.6	6.97107	7.24008	107	68	83.6	6.61759	6.96608	0	1
1	1	1	56	3136	1	1	0	0	0	0	0	0	98	32.7694	0	1	0	1	140	91	110.6	9.90622	9.842	134	89	107	9.62772	9.6188	0	1
1	1	1	73	5329	1	2	0	0	0	0	0	0	95	26.1224	0	0	0	1	146	89	111.8	12.7689	12.7942	124	76	95.2	11.5424	11.5956	0	1
0	1	0	37	1369	0	0	0	0	0	0	0	0	113	44.581	1	1	0	1	124	76	95.2	6.96729	7.09132	117	74	91.2	6.714	6.88892	0	1
0	1	0	34	1156	0	0	0	0	0	0	0	0	115	40.0091	1	1	0	1	119	73	91.4	6.60204	6.74112	116	66	86	6.28141	6.4776	0	1
1	1	0	52	2704	0	0	0	0	0	0	0	1	93	26.7036	0	0	0	1	152	105	123.8	10.396	10.1057	123	83	99	8.51176	8.6276	0	1
0	1	0	42	1764	0	0	0	0	0	0	0	0	85	25.9107	0	0	0	0	110	87	96.2	7.35146	7.49152	123	80	97.2	7.42031	7.54512	1	1
1	1	0	35	1225	0	0	0	0	0	0	0	0	101	30.2992	0	1	0	1	136	86	106	7.52609	7.5114	131	90	106.4	7.55039	7.53116	0	1
1	0	1	58	3364	1	2	0	0	0	1	1	0	113	32.788	1	1	0	1	139	86	107.2	9.91842	9.91024	122	78	95.6	9.01666	9.17712	0	1
0	0	0	55	3025	0	0	0	0	0	0	0	1	106	30.4834	1	1	0	1	135	89	107.4	9.52626	9.50936	134	91	108.2	9.58793	9.55848	0	1
0	0	1	38	1444	1	1	0	0	0	0	0	0	80	24.6904	0	0	0	1	132	79	100.2	7.34475	7.40944	125	68	90.8	6.73815	6.92816	0	1
1	1	1	59	3481	1	3	0	0	0	0	0	0	116	35.4979	1	1	0	1	131	72	95.6	9.15824	9.31508	124	80	97.6	9.31394	9.44268	0	1
1	1	0	52	2704	0	0	0	0	0	0	0	0	107	35.1393	1	1	0	1	145	85	109	9.27153	9.2236	151	96	118	9.95533	9.76	0	1
0	1	0	79	6241	0	0	0	0	0	0	0	0	90	26.4792	1	0	0	1	149	79	107	13.64	13.6944	136	78	101.2	13.2396	13.2548	0	1
1	1	0	24	576	0	0	0	0	0	1	0	0	100	33.3767	0	1	0	1	136	63	92.2	6.50228	6.48296	128	74	95.6	6.64784	6.62848	0	1
0	1	0	66	4356	0	0	0	0	0	0	0	0	85	25.2994	0	0	0	1	153	91	115.8	11.8229	11.7552	137	86	106.4	11.0976	11.116	0	1
0	1	1	52	2704	1	3	0	0	0	0	0	0	88	24.974	0	0	0	1	145	82	107.2	9.13477	9.11632	124	79	97	8.3598	8.5084	0	1
1	1	0	59	3481	0	0	0	0	0	0	0	0	119	36.3324	1	1	0	1	146	99	117.8	10.8865	10.7314	131	87	104.6	9.85888	9.88928	0	1
1	1	0	45	2025	0	0	0	0	0	0	0	0	109	33.5153	1	1	0	1	144	99	117	9.08092	8.8968	134	88	106.4	8.32261	8.30956	0	1
1	1	1	66	4356	1	1	1	0	1	1	0	0	88	22.8624	0	0	1	1	173	78	116	11.8383	11.7688	144	87	109.8	11.36	11.3472	0	1
1	0	0	28	784	0	0	0	0	0	0	0	0	84	24.2587	0	0	0	1	143	80	105.2	7.16059	7.14624	147	78	105.6	7.18062	7.16432	1	1
1	0	1	40	1600	1	2	0	0	0	0	0	0	89	27.6361	0	0	0	1	162	99	124.2	9.08117	8.80808	123	76	94.8	7.11737	7.26752	0	1
0	0	1	81	6561	1	1	0	0	0	1	1	0	81	24.9401	0	0	0	1	123	78	96	13.3397	13.2918	133	82	102.4	13.7685	13.7846	1	1
1	0	0	31	961	0	0	0	0	0	0	0	0	100	33.464	0	1	0	1	139	90	109	7.48361	7.4428	129	89	105	7.26378	7.2548	0	1
0	0	1	55	3025	1	2	0	0	0	0	0	0	98	28.0277	1	0	0	1	124	84	100	8.95576	9.055	114	84	96	8.64739	8.8094	0	1
1	0	0	31	961	0	0	0	0	0	0	0	0	107	35.1112	1	1	0	1	135	81	102	7.09891	7.1138	148	89	112.6	7.68145	7.612	0	1
0	0	1	49	2401	1	2	0	0	0	0	0	0	94	27.5312	1	0	0	1	136	82	103.6	8.52242	8.55988	118	77	93.4	7.76364	7.97032	0	1
1	1	0	25	625	0	0	0	0	0	0	0	1	92	26.0146	0	0	0	1	134	90	107.6	7.18616	7.16484	133	84	103.6	7.00734	6.99124	0	1
1	1	0	27	729	0	0	0	0	0	0	0	0	108	32.4905	1	1	0	1	127	88	103.6	7.05241	7.04276	149	87	111.8	7.44873	7.40848	0	1
1	0	1	47	2209	1	2	0	0	0	0	0	0	100	28.699	0	0	0	1	175	116	139.6	10.9455	10.3876	138	96	112.8	8.98721	8.87068	0	1
0	1	0	50	2500	0	0	0	0	0	1	1	0	82	22.3081	0	0	0	1	150	94	116.4	9.59131	9.41776	144	97	115.8	9.54632	9.38272	1	1
0	0	1	65	4225	1	3	1	1	0	1	1	0	95	30.0781	1	1	1	1	160	95	121	12.0602	11.9304	111	60	80.4	8.91748	9.19396	0	1
0	1	1	66	4356	1	1	0	0	0	0	0	1	80	22.7615	0	0	0	1	135	77	100.2	10.6193	10.6944	121	71	91	9.90953	10.0688	1	1
0	1	0	59	3481	0	0	0	0	0	0	0	0	77	24.3418	0	0	0	0	122	75	93.8	9.01812	9.20024	114	68	86.4	8.44204	8.72812	0	1
1	1	1	63	3969	1	4	1	1	0	1	1	0	105	27.1178	1	0	1	1	178	97	129.4	12.3941	12.1405	145	87	110.2	10.901	10.8694	0	1
0	0	1	56	3136	1	3	1	1	0	1	1	0	99	31.2295	1	1	0	1	133	84	103.6	9.3647	9.408	140	81	104.6	9.44206	9.47	1	1
0	1	0	69	4761	0	0	0	0	0	1	1	0	92	29.7778	1	0	0	1	122	73	92	10.5263	10.6414	134	76	99.2	11.074	11.144	0	1
0	1	1	49	2401	1	1	0	0	0	1	1	0	100	27.852	1	0	0	1	121	71	91	7.5851	7.8316	106	93	98.2	8.12071	8.24776	0	1
1	0	0	42	1764	0	0	0	0	0	0	0	0	107	34.9388	1	1	0	1	162	106	128.4	9.56844	9.21744	151	102	121.6	9.10026	8.85296	0	1
1	1	0	59	3481	0	0	0	0	0	0	0	0	110	34.5776	1	1	0	1	167	97	125	11.447	11.1908	155	97	120.2	11.0733	10.8846	1	1
0	1	0	58	3364	0	0	0	0	0	0	0	1	72	19.6283	0	0	0	1	123	75	94.2	8.90782	9.08864	126	73	94.2	8.90782	9.08864	1	1
1	0	1	27	729	1	2	0	0	0	1	0	0	109	32.716	1	1	0	1	159	98	122.4	7.96105	7.88124	147	87	111	7.41007	7.3728	0	1
1	1	1	71	5041	1	1	0	0	0	1	1	0	101	32.526	0	1	1	1	125	78	96.8	11.2679	11.3366	126	77	96.6	11.2529	11.3224	0	1
0	1	1	63	3969	1	1	0	0	0	1	1	0	98	30.2222	1	1	1	1	147	73	102.6	10.31	10.3663	121	58	83.2	8.80142	9.08204	0	1
1	1	1	67	4489	1	2	0	0	0	1	1	0	111	30.4611	1	1	1	1	164	89	119	12.237	12.1536	148	98	118	12.1601	12.085	0	1
0	1	0	34	1156	0	0	0	0	0	0	0	0	113	34.2936	1	1	0	1	119	77	93.8	6.74454	6.85824	116	72	89.6	6.49516	6.65328	1	1
0	1	1	55	3025	1	1	0	0	0	1	1	0	89	25.6312	1	0	0	1	137	85	105.8	9.40291	9.41112	123	81	97.8	8.78616	8.91992	0	1
1	1	0	22	484	0	0	0	0	0	0	0	0	112	32.9067	1	1	0	1	120	79	96	6.67199	6.6248	116	75	91.4	6.49318	6.43344	0	1
1	0	0	33	1089	0	0	0	0	0	0	0	0	89	25.3515	0	0	0	0	118	83	97	6.8937	6.9656	109	71	86.2	6.26779	6.44504	0	1
0	1	0	45	2025	0	0	0	0	0	0	0	0	80	22.1003	0	0	0	0	120	75	93	7.36398	7.5672	126	90	104.4	8.17953	8.19876	0	1
0	1	1	54	2916	1	1	0	0	0	1	1	0	92	26.2917	1	0	1	1	106	75	87.4	7.86186	8.16272	116	76	92	8.21502	8.4424	0	1
1	0	1	57	3249	1	1	0	0	0	0	0	0	91	24.3824	0	0	0	1	169	107	131.8	11.6874	11.3089	144	99	117	10.5393	10.3824	0	1
0	0	1	49	2401	1	2	0	0	0	0	0	0	94	29.0174	1	0	0	1	127	73	94.6	7.85291	8.03968	117	66	86.4	7.24291	7.56572	1	1
1	1	1	69	4761	1	1	0	0	0	0	0	0	118	36.6782	1	1	0	1	152	99	120.2	12.6713	12.6098	139	95	112.6	12.0932	12.0793	0	1
1	1	0	39	1521	0	0	0	0	0	0	0	0	110	34.0203	1	1	0	1	135	94	110.4	8.07952	8.00652	144	101	118.2	8.5919	8.41056	0	1
0	1	1	64	4096	1	1	0	0	0	0	0	0	93	28.3987	1	0	0	1	114	67	85.8	9.16723	9.40424	110	62	81.2	8.81022	9.09696	0	1
1	1	0	28	784	0	0	0	0	0	0	0	0	93	24.3072	0	0	0	0	124	73	93.4	6.56981	6.61288	124	76	95.2	6.65993	6.69424	0	1
1	0	1	68	4624	1	4	1	0	1	1	1	0	110	33.6593	1	1	1	1	155	79	109.4	11.6729	11.6737	154	76	107.2	11.5046	11.5214	0	1
1	0	1	78	6084	1	3	0	0	0	1	0	1	86	19.5965	0	0	0	1	140	77	102.2	13.0911	13.1166	111	72	87.6	12.0694	12.0187	0	1
1	1	1	69	4761	1	1	0	0	0	0	0	0	104	29.0174	1	0	1	1	147	88	111	11.9715	11.9676	131	84	102.8	11.3478	11.3952	0	1
0	0	1	29	841	1	1	0	0	0	0	0	0	106	31.25	1	1	0	1	120	78	94.8	6.65686	6.70564	130	81	100.6	6.957	6.97128	0	1
0	1	1	55	3025	1	1	1	1	0	0	0	0	108	37.1335	1	1	0	1	145	84	108.4	9.60335	9.57076	133	79	100.6	9.00202	9.09184	0	1
0	1	1	28	784	1	1	0	0	0	0	0	0	90	24.7676	1	0	0	1	120	84	99	6.85018	6.866	119	74	92	6.49971	6.5496	0	1
1	0	0	57	3249	0	0	0	0	0	0	0	1	91	25.9516	0	0	0	1	143	79	104.6	9.57736	9.60616	120	74	92.4	8.63094	8.84244	0	1
0	1	0	71	5041	0	0	0	0	0	0	0	0	93	25.8876	1	0	0	1	147	77	105	11.8836	11.9188	131	76	98	11.358	11.4218	0	1
0	1	0	37	1369	0	0	0	0	0	0	0	0	92	30.116	1	1	0	1	123	83	99	7.20791	7.2836	118	71	89.8	6.62535	6.81808	0	1
0	0	1	70	4900	1	1	0	0	0	0	0	0	86	24.064	0	0	0	1	158	91	117.8	12.6652	12.6331	133	77	99.4	11.2742	11.3378	0	1
1	0	0	68	4624	0	0	0	0	0	0	0	0	104	30.4498	1	1	0	1	139	94	112	11.8717	11.8536	125	79	97.4	10.7551	10.8433	0	1
1	0	0	43	1849	0	0	1	0	1	1	0	0	114	32.3029	1	1	0	1	128	80	99.2	7.63726	7.73484	134	92	108.8	8.30733	8.25516	0	1
1	1	1	60	3600	1	1	0	0	0	1	1	0	83	23.4221	0	0	1	1	137	90	108.8	10.3323	10.3067	113	73	89	8.78977	9.0316	0	1
1	0	0	25	625	0	0	0	0	0	0	0	0	130	39.0625	1	1	0	1	154	97	119.8	7.73156	7.69432	130	74	96.4	6.68547	6.67876	0	1
1	1	0	46	2116	0	0	0	0	0	0	0	1	96	27.7323	0	0	0	1	118	74	91.6	7.34883	7.5784	117	73	90.6	7.2765	7.5224	0	1
1	1	0	51	2601	0	0	0	0	0	0	0	0	105	34.5271	1	1	0	1	139	82	104.8	8.83522	8.855	114	74	90	7.71781	7.9818	0	1
1	1	0	55	3025	0	0	0	0	0	0	0	0	94	24.3438	0	0	0	0	129	84	102	9.10995	9.1778	119	81	96.2	8.66281	8.82168	0	1
0	0	0	45	2025	0	0	0	0	0	0	0	0	84	24.1415	0	0	0	0	133	82	102.4	8.03645	8.08796	103	61	77.8	6.27659	6.72512	0	1
0	1	1	46	2116	1	1	0	0	0	1	1	0	97	30.1021	1	1	0	1	121	82	97.6	7.78281	7.9144	111	76	90	7.2331	7.4888	0	1
0	1	1	69	4761	1	3	0	0	0	0	0	0	100	31.6404	1	1	0	1	148	81	107	11.6673	11.6884	138	75	100.2	11.15	11.2138	0	1
0	0	0	57	3249	0	0	0	0	0	0	0	0	106	30.5556	1	1	0	1	134	86	105.2	9.6239	9.64372	120	80	96	8.91021	9.0678	0	1
0	0	0	42	1764	0	0	0	0	0	0	0	0	97	29.34	1	0	0	1	106	73	86.2	6.66296	6.95552	115	76	91.6	7.03475	7.24496	0	1
0	1	1	60	3600	1	3	0	0	0	1	0	0	89	27.1203	1	0	0	1	140	75	101	9.72463	9.8044	136	78	101.2	9.74021	9.81728	0	1
0	0	1	48	2304	1	2	0	0	0	0	0	0	94	26.7698	1	0	0	1	163	106	128.8	10.2755	9.89456	155	105	125	9.99522	9.6772	0	1
1	1	1	54	2916	1	1	0	0	0	0	0	0	112	33.642	1	1	1	1	163	106	128.8	11.0403	10.6798	166	108	131.2	11.2246	10.8258	1	1
0	1	1	53	2809	1	1	0	0	0	0	0	0	87	27.852	0	0	0	1	133	83	103	8.93574	8.9868	124	76	95.2	8.3398	8.51724	1	1
0	1	1	72	5184	1	1	1	0	0	1	1	0	83	21.7079	0	0	0	1	145	89	112	12.5948	12.6104	132	83	102.6	11.8944	11.9374	0	1
1	1	0	53	2809	0	0	0	0	0	0	0	1	89	24.6755	0	0	0	1	153	95	119	10.1582	9.95	137	88	107.6	9.28719	9.26372	0	1
1	1	0	62	3844	0	0	0	0	0	0	0	0	90	25.9516	0	0	0	1	142	88	109	10.651	10.6296	131	83	102.2	10.1216	10.1835	0	1
1	0	0	30	900	0	0	0	0	0	0	0	0	98	29.5106	0	0	0	1	145	92	113.2	7.66014	7.59248	130	84	102.4	7.08364	7.09136	0	1
0	1	1	80	6400	1	2	0	0	0	0	0	0	89	26.2227	1	0	0	1	126	65	89.4	12.659	12.5702	114	58	80.4	12.0465	11.8826	0	1
1	1	1	61	3721	1	3	1	1	1	1	1	0	107	32.2118	1	1	0	1	116	86	98	9.64073	9.7578	111	75	89.4	8.9707	9.1988	0	1
0	1	0	37	1369	0	0	0	0	0	0	0	0	104	34.4132	1	1	0	1	120	87	100.2	7.28389	7.34432	131	75	97.4	7.10659	7.20264	0	1
1	1	1	65	4225	1	2	1	1	0	0	0	0	104	29.737	1	0	0	1	202	106	144.4	13.8715	13.5076	156	95	119.4	11.9364	11.8226	0	1
0	1	1	67	4489	1	2	1	1	0	1	1	0	88	25	0	0	0	1	157	83	112.6	11.7452	11.7146	131	65	91.4	10.1162	10.2602	1	1
0	1	1	57	3249	1	2	0	0	0	1	1	0	106	33.3276	1	1	0	1	130	77	98.2	9.08088	9.20552	130	79	99.4	9.17397	9.28064	0	1
0	1	1	61	3721	1	2	0	0	0	1	1	0	93	25.7812	1	0	0	1	126	79	97.8	9.62515	9.7448	118	75	92.2	9.18885	9.3808	0	1
0	1	0	41	1681	0	0	0	0	0	0	0	0	93	28.8044	1	0	0	1	136	91	109	8.14761	8.0928	118	84	97.6	7.37412	7.4886	0	1
1	0	1	71	5041	1	3	0	0	0	0	0	0	104	26.8519	1	0	0	1	176	84	120.8	13.0698	13.0406	116	65	85.4	10.412	10.5272	0	1
0	1	1	70	4900	1	2	1	1	0	1	1	0	86	21.3039	0	0	1	1	189	82	124.8	13.1944	13.1259	162	83	114.6	12.4233	12.4078	1	1
1	0	0	32	1024	0	0	0	0	0	1	0	0	90	25.3086	0	0	0	1	135	89	107.4	7.4443	7.41544	128	80	99.2	6.98115	7.02512	1	1
0	0	1	51	2601	1	1	1	1	0	1	1	0	109	33.9125	1	1	0	1	113	69	86.6	7.4611	7.7812	105	68	82.8	7.1742	7.557	0	1
1	0	0	45	2025	0	0	0	0	0	1	0	0	95	24.6152	0	0	0	1	158	86	114.8	8.92353	8.77492	134	86	105.2	8.23676	8.24308	0	1
0	1	0	56	3136	0	0	0	0	0	0	0	0	105	37.2791	1	1	0	1	124	72	92	8.46731	8.6888	118	60	83.2	7.78654	8.1432	0	1
1	1	1	68	4624	1	1	1	1	0	0	0	0	99	25.7276	0	0	1	1	138	93	111	11.7952	11.7844	137	93	110.6	11.7646	11.7567	0	1
0	1	0	45	2025	0	0	0	0	0	1	0	0	94	28.699	1	0	0	1	119	81	96.2	7.59291	7.74448	120	79	95.4	7.53568	7.70016	0	1
1	1	0	35	1225	0	0	0	0	0	0	0	0	111	34.7699	1	1	0	1	152	105	123.8	8.60731	8.39072	140	78	102.8	7.33172	7.35332	0	1
1	1	0	34	1156	0	0	0	0	0	0	0	0	98	28.634	0	0	0	1	151	95	118	8.1814	8.0392	148	98	118	8.1814	8.0392	1	1
0	0	1	51	2601	1	4	1	1	0	0	0	0	93	30.8594	1	1	0	1	124	90	103.6	8.74462	8.7842	139	93	111.4	9.33352	9.2444	0	1
0	1	1	58	3364	1	1	0	0	0	0	0	0	83	23.4375	0	0	0	1	130	84	102.4	9.54528	9.60688	110	69	85.4	8.22373	8.53248	0	1
0	1	0	66	4356	0	0	0	0	0	1	0	0	91	23.3355	1	0	0	1	114	68	86.4	9.55464	9.756	111	64	82.8	9.2769	9.5112	0	1
0	1	0	44	1936	0	0	0	0	0	0	0	1	82	22.4059	0	0	0	1	102	61	78	6.2217	6.6592	116	61	83	6.57517	6.9332	0	1
1	0	0	23	529	0	0	0	0	0	0	0	0	83	22.0195	0	0	0	0	111	71	87	6.29862	6.2536	132	72	96	6.66643	6.6334	0	1
1	1	0	41	1681	0	0	0	0	0	1	0	0	102	28.7347	0	0	0	1	106	78	90	6.85847	7.0858	118	82	96.4	7.2927	7.425	0	1
1	0	0	60	3600	0	0	0	0	0	0	0	1	82	21.875	0	0	0	1	129	71	94.2	9.19487	9.36648	117	71	89.4	8.82093	9.05736	0	1
1	1	1	46	2116	1	1	0	0	0	1	0	0	96	28.7105	0	0	0	1	139	87	107.8	8.52058	8.4856	133	87	105.4	8.34699	8.3512	0	1
0	1	0	46	2116	0	0	0	0	0	0	0	0	100	31.2213	1	1	0	1	119	85	98	7.81174	7.9368	132	87	105	8.31805	8.3288	0	1
0	0	1	49	2401	1	2	0	0	0	0	0	0	95	26.8923	1	0	0	1	142	91	111.4	9.10266	9.01072	132	87	105	8.62656	8.6408	0	1
0	0	1	38	1444	1	1	0	0	0	0	0	0	84	20.202	0	0	0	1	135	91	108.6	7.88682	7.83952	123	87	101.4	7.42219	7.47088	0	1
1	1	0	60	3600	0	0	0	0	0	0	0	0	100	28.0102	0	0	0	1	136	100	114.4	10.7686	10.6674	131	92	107.6	10.2388	10.2294	0	1
0	1	0	60	3600	0	0	0	0	0	1	0	0	80	29.2969	0	0	0	1	133	79	100.6	9.69347	9.77864	119	72	90.8	8.92999	9.14752	1	1
0	1	0	25	625	0	0	0	0	0	1	0	0	78	21.0937	0	0	0	1	114	76	91.2	6.453	6.45308	116	80	94.4	6.59606	6.59196	0	1
0	1	0	41	1681	0	0	1	1	0	1	1	0	128	40.2725	1	1	0	1	128	77	98	7.40126	7.5098	113	65	84.2	6.46494	6.7784	0	1
0	1	0	75	5625	0	0	0	0	0	0	0	0	102	30.8642	1	1	0	1	141	78	103.2	12.5334	12.5699	138	72	98.4	12.1855	12.2176	0	1
0	1	1	63	3969	1	3	0	0	0	0	0	0	91	26.1427	1	0	0	1	121	77	94.6	9.68793	9.83672	101	64	78.8	8.45926	8.79076	0	1
0	1	1	76	5776	1	2	0	0	0	0	0	0	99	28.7201	1	0	0	1	171	78	115.2	13.5993	13.6616	146	71	101	12.5811	12.6108	0	1
1	1	0	30	900	0	0	0	0	0	0	0	1	87	25.9909	0	0	0	1	130	79	99.4	6.92351	6.95216	127	85	101.8	7.05162	7.06352	1	1
1	1	0	58	3364	0	0	0	0	0	0	0	0	87	20.3383	0	0	0	0	103	73	85	8.19263	8.5072	111	72	87.6	8.39475	8.67152	0	1
1	0	0	35	1225	0	0	0	0	0	1	0	1	98	28.8827	0	0	0	1	134	78	101	7.22238	7.2644	128	79	98.6	7.0766	7.14584	0	1
1	1	1	71	5041	1	2	0	0	0	1	0	0	95	26.0262	0	0	1	1	173	88	122	13.1599	13.1258	115	70	88	10.6072	10.7118	0	1
1	1	0	61	3721	0	0	0	0	0	1	1	0	102	27.968	0	0	0	1	129	83	101.4	9.90563	9.9788	128	80	99.2	9.73423	9.8358	1	1
0	1	0	49	2401	0	0	0	0	0	0	0	0	83	24.2187	0	0	0	1	140	90	110	8.99851	8.9298	136	87	106.6	8.74559	8.73328	0	1
0	1	0	43	1849	0	0	0	0	0	0	0	0	96	27.9431	1	0	0	1	125	80	98	7.5535	7.6698	124	75	94.6	7.31619	7.48552	0	1
0	0	0	44	1936	0	0	0	0	0	0	0	0	98	30.863	1	1	0	1	132	82	102	7.91838	7.9744	126	70	92.4	7.23971	7.44832	0	1
0	1	0	53	2809	0	0	0	0	0	0	0	1	82	24.7475	0	0	0	1	114	78	92.4	8.12588	8.34868	113	78	92	8.09532	8.3246	0	1
1	1	1	50	2500	1	1	0	0	0	0	0	0	101	27.9155	0	0	1	1	131	89	105.8	8.79661	8.79872	121	86	100	8.36177	8.46	0	1
0	0	1	60	3600	1	3	0	0	0	0	0	0	88	26.0226	0	0	0	1	129	94	108	10.27	10.2552	129	93	107.4	10.2232	10.2166	0	1
1	1	1	58	3364	1	2	0	0	0	1	1	0	117	37.6917	1	1	0	1	138	89	108.6	10.0273	9.99872	137	92	110	10.1361	10.0872	0	1
1	1	0	69	4761	0	0	0	0	0	0	0	0	89	23.255	0	0	0	0	132	77	99	11.0588	11.13	132	89	106.2	11.6064	11.6326	0	1
1	1	1	33	1089	1	2	0	0	0	0	0	0	84	26.5118	0	0	0	1	127	87	103	7.24142	7.2548	122	81	97.4	6.91688	6.98488	0	1
0	1	0	52	2704	0	0	0	0	0	1	1	0	96	29.685	1	0	0	1	141	83	106.2	9.05879	9.05672	122	76	94.4	8.16226	8.35344	0	1
0	0	1	59	3481	1	4	0	0	0	0	0	0	98	36.0519	1	1	0	1	142	100	116.8	10.8086	10.6676	113	69	86.6	8.45761	8.74088	0	1
1	1	1	73	5329	1	1	0	0	0	0	0	0	91	26.6193	0	0	0	1	148	78	106	12.3404	12.3754	134	80	101.6	12.0153	12.0577	1	1
0	0	1	64	4096	1	2	0	0	0	1	0	0	84	20.4382	0	0	0	1	151	86	112	11.2007	11.1544	122	68	89.6	9.46216	9.65808	0	1
1	0	0	31	961	0	0	0	0	0	0	0	0	90	29.685	0	0	0	1	134	92	108.8	7.47261	7.4334	129	85	102.6	7.13188	7.142	0	1
1	1	0	45	2025	0	0	0	0	0	0	0	0	88	24.8163	0	0	0	1	135	91	108	8.43707	8.3982	126	96	108	8.43707	8.3982	0	1
0	1	1	72	5184	1	2	1	1	0	1	1	0	95	25.9645	1	0	0	1	160	89	118	13.0418	13.04	151	99	119.8	13.1759	13.1689	0	1
1	1	0	49	2401	0	0	0	0	0	0	0	0	100	31.0477	0	1	0	1	156	100	122.4	9.92094	9.64652	133	91	107.8	8.83485	8.80264	1	1
0	1	0	45	2025	0	0	0	0	0	0	0	0	108	41.0914	1	1	0	1	128	85	102.2	8.02214	8.07688	109	70	85.6	6.8346	7.15724	1	1
0	1	0	79	6241	0	0	0	0	0	1	1	0	93	24.0346	1	0	1	1	121	47	76.6	11.5412	11.3901	111	51	75	11.4308	11.2688	0	1
0	0	1	35	1225	1	1	0	0	0	0	0	0	90	24.841	1	0	0	1	111	78	91.2	6.6271	6.78028	113	74	89.6	6.52991	6.70124	0	1
0	0	0	43	1849	0	0	1	1	0	1	1	0	92	29.5159	1	0	0	1	114	79	93	7.20451	7.3988	109	75	88.6	6.89739	7.16032	0	1
0	0	0	29	841	0	0	0	0	0	0	0	0	112	36.4525	1	1	0	1	139	86	107.2	7.29854	7.27356	115	74	90.4	6.42916	6.50412	0	1
0	1	0	36	1296	0	0	0	0	0	0	0	0	102	27.5482	1	0	0	1	120	73	91.8	6.70562	6.8628	107	64	81.2	6.0478	6.3328	0	1
0	1	1	59	3481	1	1	0	0	0	0	0	0	88	28.8415	0	0	0	1	136	82	103.6	9.78103	9.82548	113	73	89	8.64445	8.894	0	1
1	1	1	58	3364	1	1	0	0	0	1	1	0	105	31.0477	1	1	0	1	146	94	114.8	10.5092	10.3906	146	100	118.4	10.7891	10.6181	0	1
1	1	1	55	3025	1	3	0	0	0	1	1	1	112	34.8765	1	1	1	1	190	123	149.8	12.795	12.1127	184	132	152.8	13.0263	12.2969	0	1
0	0	0	25	625	0	0	0	0	0	0	0	0	65	22.4766	0	0	0	0	117	68	87.6	6.29207	6.29684	119	78	94.4	6.59606	6.59196	1	1
0	0	1	49	2401	1	1	0	0	0	0	0	0	85	25.5588	0	0	0	1	143	89	110	8.99851	8.9298	126	75	95.4	7.91242	8.08592	0	1
1	0	0	18	324	0	0	0	0	0	0	0	0	93	28.075	0	0	0	0	132	81	101.4	6.89904	6.83808	116	67	86.6	6.44972	6.25792	0	1
0	1	0	43	1849	0	0	0	0	0	0	0	0	99	28.3987	1	0	0	1	136	88	107.2	8.19565	8.16844	109	72	86.8	6.77176	7.06276	0	1
0	0	0	45	2025	0	0	0	0	0	0	0	0	75	20.9566	0	0	0	0	122	88	101.6	7.97922	8.04364	116	84	96.8	7.63583	7.77772	0	1
1	0	1	40	1600	1	1	0	0	0	0	0	1	94	28.5763	0	0	0	1	146	86	110	8.13267	8.064	132	76	98.4	7.35784	7.45616	0	1
0	1	0	48	2304	0	0	0	0	0	1	0	0	92	26.1286	1	0	0	1	130	77	98.2	8.01857	8.14424	114	71	88.2	7.28101	7.57224	0	1
0	1	0	45	2025	0	0	0	0	0	0	0	0	99	31.5556	1	1	0	1	115	78	92.8	7.34968	7.55612	110	73	87.8	6.99198	7.27912	0	1
0	1	0	20	400	0	0	0	0	0	0	0	0	82	23.0112	0	0	0	0	116	79	93.8	6.61898	6.52952	108	69	84.6	6.29955	6.15784	0	1
0	1	0	46	2116	0	0	0	0	0	1	0	0	90	26.5625	1	0	0	1	149	98	118.4	9.28728	9.0792	137	90	108.8	8.59291	8.5416	0	1
0	0	1	27	729	1	1	0	0	0	0	0	0	91	27.2932	1	0	0	1	132	99	112.2	7.46807	7.42632	130	96	109.6	7.3424	7.31036	0	1
0	1	1	61	3721	1	1	0	0	0	0	0	0	107	27.0416	1	0	0	1	117	73	90	9.01745	9.2378	117	62	84	8.54998	8.8478	0	1
1	0	1	57	3249	1	1	0	0	0	0	0	0	92	28.0277	0	0	0	1	138	92	110.4	10.0273	9.96924	123	82	98.4	9.09639	9.21804	0	1
0	1	1	57	3249	1	1	1	1	0	1	1	0	106	36.1323	1	1	0	1	126	73	94.2	8.77057	8.95512	122	65	87.8	8.27409	8.55448	0	1
1	1	0	51	2601	0	0	0	0	0	0	0	0	100	29.4118	0	0	0	1	138	104	117.6	9.80163	9.6102	125	90	104	8.77482	8.8078	0	1
0	0	1	59	3481	1	2	1	1	0	1	1	0	96	32.0459	1	1	0	1	141	79	103.8	9.7966	9.83824	135	75	99	9.42293	9.532	1	1
0	0	1	66	4356	1	2	0	0	0	0	0	0	78	26.1249	0	0	0	1	154	67	101.8	10.7428	10.8032	129	71	94.2	10.1564	10.2864	0	1
1	0	0	27	729	0	0	0	0	0	0	0	0	101	28.9461	0	0	0	0	133	77	99.4	6.84942	6.85544	116	70	88.4	6.31777	6.36484	0	1
0	1	0	49	2401	0	0	0	0	0	0	0	0	103	33.6949	1	1	0	1	119	76	93.2	7.74876	7.95876	121	77	94.6	7.85291	8.03968	0	1
1	1	0	57	3249	0	0	0	0	0	1	0	1	103	32.0386	1	1	0	1	144	89	111	10.0738	10.0068	134	86	105.2	9.6239	9.64372	0	1
1	0	1	37	1369	1	5	0	0	0	1	0	0	109	35.5639	1	1	0	1	139	95	112.6	8.06908	7.97176	128	80	99.2	7.22057	7.29372	0	1
1	0	0	25	625	0	0	0	0	0	0	0	0	92	28.3447	0	0	0	0	127	88	103	6.98052	6.9652	127	82	100	6.84641	6.835	0	1
0	0	1	59	3481	1	1	1	1	0	1	1	0	101	33.9844	1	1	0	1	101	61	77	7.71027	8.1284	122	64	87.2	8.50432	8.77916	0	1
0	1	0	39	1521	0	0	0	0	0	0	0	0	87	23.8751	0	0	0	0	138	87	107.4	7.88245	7.85112	125	84	100.4	7.42261	7.48852	0	1
0	0	1	57	3249	1	1	1	1	0	1	1	1	96	25.5102	1	0	0	1	167	110	132	11.7029	11.3214	140	96	113.6	10.2755	10.1696	0	1
0	1	1	48	2304	1	1	0	0	0	1	0	0	89	24.977	1	0	0	1	119	78	94.4	7.7383	7.92688	116	68	87.2	7.20726	7.51504	1	1
1	1	1	72	5184	1	1	0	0	0	0	0	0	92	22.9854	0	0	0	1	147	92	114	12.7438	12.7536	121	77	94.6	11.2983	11.3646	0	1
0	0	1	50	2500	0	0	0	0	0	0	0	1	83	21.83	0	0	1	1	118	88	100	8.36177	8.46	120	78	94.8	7.97192	8.15632	0	1
0	1	1	60	3600	1	2	1	1	0	1	1	0	111	32.8473	1	1	0	1	148	76	104.8	10.0207	10.0491	140	78	102.8	9.86486	9.92032	0	1
1	1	1	60	3600	1	1	0	0	0	1	0	0	109	31.8878	1	1	0	1	133	86	104	9.95835	9.9976	120	80	96	9.3351	9.4824	0	1
0	0	1	50	2500	1	4	0	0	0	1	1	0	96	29.9967	1	1	1	1	153	97	119.4	9.81622	9.59296	140	88	108.8	9.02152	8.97392	0	1
1	1	1	30	900	1	1	0	0	0	0	0	0	106	32.8466	1	1	0	1	143	93	113	7.64946	7.5832	123	77	95.4	6.70999	6.76656	0	1
0	1	1	36	1296	1	1	0	0	0	0	0	0	89	24.7676	1	0	0	1	127	86	103	7.40067	7.4228	120	87	100.2	7.22691	7.2828	0	1
0	0	1	56	3136	1	1	1	1	1	1	1	0	106	31.9559	1	1	0	1	126	82	99.6	9.05525	9.16	131	83	102.2	9.25639	9.3212	0	1
0	1	1	37	1369	1	1	0	0	0	0	0	0	90	27.8876	1	0	0	1	130	93	107.8	7.76514	7.72888	133	98	112	8.03108	7.9414	0	1
1	0	0	51	2601	0	0	0	0	0	0	0	0	86	23.03	0	0	0	0	123	79	96	8.17081	8.3358	117	76	92.4	7.89901	8.1234	0	1
0	0	1	67	4489	1	4	1	1	1	1	1	0	124	36.2624	1	1	0	1	143	75	102.2	10.946	11.0011	155	71	104.6	11.1305	11.1658	0	1
0	1	1	61	3721	1	3	0	0	0	1	1	0	96	29.1749	1	0	0	1	141	82	105.6	10.2329	10.2518	129	81	100.2	9.81214	9.9008	0	1
0	1	0	39	1521	0	0	0	0	0	0	0	0	95	23.3011	1	0	0	1	108	63	81	6.14823	6.4836	101	57	74.6	5.72781	6.15208	0	1
0	0	0	40	1600	0	0	0	0	0	1	1	1	97	28.8754	1	0	0	1	137	92	110	8.13267	8.064	118	81	95.8	7.18417	7.31992	0	1
0	0	1	57	3249	1	2	0	0	0	1	1	0	85	21.875	0	0	0	1	143	89	110.6	10.0428	9.98176	111	72	87.6	8.25857	8.54196	0	1
1	0	1	60	3600	1	2	0	0	0	0	0	0	132	40.5924	1	1	0	1	131	81	101	9.72463	9.8044	117	70	88.8	8.77418	9.01872	0	1
1	1	0	20	400	0	0	0	0	0	0	0	1	98	31.3146	0	1	0	1	116	80	95	6.66065	6.578	111	61	81	6.17456	6.0124	0	1
0	1	0	26	676	0	0	0	0	0	0	0	0	91	24.9199	1	0	0	1	113	75	90.2	6.40434	6.4256	112	77	91	6.44157	6.4608	0	1
1	1	0	32	1024	0	0	0	0	0	1	0	0	113	33.309	1	1	0	1	134	89	107	7.42171	7.3964	109	71	86.2	6.24689	6.40632	0	1
0	1	1	67	4489	1	1	0	0	0	1	1	0	73	18.0172	0	0	0	1	151	68	101.2	10.8692	10.9325	133	75	98.2	10.6387	10.7267	0	1
1	1	1	41	1681	1	2	0	0	0	0	0	0	111	32.966	1	1	0	1	133	96	110.8	8.26974	8.1882	126	89	103.8	7.79479	7.8172	0	1
1	0	0	66	4356	0	0	1	1	0	1	1	0	109	28.9262	1	0	0	1	162	98	123.6	12.4246	12.2856	139	88	108.4	11.2519	11.252	0	1
0	1	1	78	6084	1	2	1	1	1	1	1	1	101	30.4687	1	1	1	1	135	72	97.2	12.7412	12.7406	155	77	108.2	13.5109	13.5678	1	1
1	0	1	39	1521	1	4	1	1	0	1	1	0	109	36.7309	1	1	0	1	126	81	99	7.33065	7.416	129	86	103.2	7.60655	7.63356	0	1
1	0	1	32	1024	1	2	0	0	0	0	0	0	105	35.629	1	1	0	1	142	91	111.4	7.67023	7.60584	136	86	106	7.36523	7.3488	0	1
0	1	0	38	1444	0	0	0	0	0	0	0	0	128	40.7455	1	1	0	1	115	83	95.8	7.06081	7.18416	116	75	91.4	6.77687	6.95888	0	1
1	1	1	46	2116	1	1	0	0	0	0	0	0	104	29.7722	1	0	0	1	172	110	134	10.4156	9.9528	143	100	117.2	9.20048	9.012	0	1
1	0	1	54	2916	1	1	0	0	0	1	1	1	94	27.6095	0	0	0	1	165	95	123	10.595	10.3272	138	83	105	9.21308	9.2328	1	1
0	1	1	35	1225	1	2	1	1	0	1	0	0	99	30.4878	1	1	0	1	142	103	118.6	8.29145	8.13384	140	100	116	8.13352	8.0054	1	1
1	0	0	51	2601	0	0	0	0	0	1	1	0	85	21.6713	0	0	0	1	151	97	118.6	9.87713	9.6692	138	94	111.6	9.34862	9.2562	1	1
0	0	0	53	2809	0	0	0	0	0	0	0	1	84	25.3333	0	0	0	1	107	68	83.6	7.45354	7.81892	116	72	89.6	7.91195	8.18012	0	1
0	1	0	45	2025	0	0	0	0	0	0	0	0	97	28.9341	1	0	0	1	127	82	100	7.86476	7.955	130	79	99.4	7.82183	7.92176	0	1
1	1	0	54	2916	0	0	0	0	0	0	0	0	100	28.7211	0	0	0	1	152	102	122	10.5182	10.2664	132	82	102	8.98276	9.0504	0	1
0	1	0	27	729	0	0	0	0	0	0	0	0	112	36.5087	1	1	0	1	103	65	80.2	5.92145	5.99912	112	68	85.6	6.18244	6.23996	1	1
1	0	0	62	3844	0	0	0	0	0	0	0	0	101	26.1738	0	0	0	1	156	88	115.2	11.1338	11.0363	134	80	101.6	10.0748	10.1442	0	1
0	0	1	23	529	1	1	0	0	0	0	0	0	92	28.8889	1	0	0	1	127	83	100	6.82991	6.8022	126	74	94.8	6.61739	6.58276	0	1
0	0	0	62	3844	0	0	0	0	0	1	1	0	96	27.5873	1	0	0	1	126	73	95	9.56095	9.7112	119	66	87.2	8.95361	9.19952	0	1
0	1	0	54	2916	0	0	0	0	0	0	0	0	89	35.2043	1	1	0	1	141	95	113.4	9.85798	9.74352	137	97	113	9.82727	9.7192	0	1
1	0	0	49	2401	0	0	0	0	0	1	1	0	93	26.2773	0	0	0	1	126	84	100.8	8.31412	8.39804	118	77	93.4	7.76364	7.97032	0	1
1	1	0	22	484	0	0	0	0	0	1	0	0	117	39.1975	1	1	0	1	150	90	114	7.37167	7.3736	146	82	107.6	7.1229	7.10736	0	1
1	0	1	52	2704	1	1	0	0	0	0	0	1	88	22.9591	0	0	0	1	106	68	83.2	7.31131	7.68592	109	76	89.2	7.76718	8.04352	0	1
1	0	0	39	1521	0	0	0	0	0	1	1	0	102	30.2737	0	1	0	1	125	74	95	7.06789	7.2088	124	73	93.4	6.96278	7.12592	0	1
0	0	1	55	3025	1	1	0	0	0	1	0	0	109	34.0176	1	1	0	1	120	71	90.6	8.23108	8.47784	124	60	85.6	7.84562	8.17084	0	1
0	1	0	52	2704	0	0	0	0	0	0	0	0	98	29.7211	1	0	0	1	132	91	108	9.19555	9.164	119	78	94.4	8.16226	8.35344	0	1
1	0	1	54	2916	1	2	0	0	0	1	1	0	94	26.0933	0	0	0	1	137	83	104.6	9.18237	9.20848	120	76	93.6	8.33785	8.53968	0	1
1	0	1	31	961	1	1	0	0	0	0	0	0	90	26.7036	0	0	0	1	146	90	112.4	7.67046	7.6026	127	83	100.6	7.02197	7.048	0	1
0	1	1	44	1936	1	1	0	0	0	0	0	0	104	31.5115	1	1	0	1	128	81	99.8	7.76285	7.85384	144	80	105.6	8.17288	8.17168	0	1
1	1	1	47	2209	1	2	0	0	0	1	0	0	100	30.2992	0	1	0	1	141	98	115.2	9.16258	9.00652	120	87	100.2	8.06654	8.15752	0	1
1	1	0	49	2401	0	0	0	0	0	0	0	0	98	30.7174	0	1	0	1	122	92	104	8.55217	8.583	116	81	95	7.88266	8.0628	0	1
1	1	1	86	7396	1	4	0	0	0	1	1	0	96	27.5134	0	0	0	1	167	67	107	15.2299	15.3128	130	71	94.6	14.4735	14.3208	0	1
1	0	1	42	1764	1	3	0	0	0	0	0	0	97	27.9904	0	0	0	1	184	120	145	10.7114	10.1072	178	136	152.8	11.2484	10.5253	1	1
0	0	1	52	2704	1	2	0	0	0	1	0	0	100	34.1059	1	1	0	1	154	86	113.2	9.59064	9.47392	157	83	112.6	9.54505	9.43816	1	1
1	1	0	29	841	0	0	0	0	0	1	0	0	120	36.4198	1	1	0	1	141	87	108.6	7.37099	7.33768	124	77	95.8	6.70861	6.75144	0	1
0	1	1	66	4356	1	2	0	0	0	0	0	0	95	30.2618	1	1	0	1	145	76	103	10.8353	10.8848	120	63	85.8	9.50835	9.7152	0	1
0	1	1	59	3481	1	1	0	0	0	0	0	0	86	23.5078	0	0	0	1	162	86	116.4	10.7775	10.6421	118	64	85.6	8.37976	8.67708	0	1
0	1	0	30	900	0	0	0	0	0	1	0	0	77	22.4813	0	0	0	1	137	92	110	7.48932	7.444	112	77	91	6.47512	6.5624	1	1
1	1	1	33	1089	1	2	0	0	0	0	0	0	95	28.327	0	0	0	1	148	97	118	8.11074	7.9778	118	77	93.4	6.68506	6.79208	0	1
1	0	1	21	441	1	4	0	0	0	0	0	0	109	34.1142	1	1	1	1	143	84	107.6	7.10877	7.0954	116	66	86	6.31341	6.2098	0	1
0	1	1	48	2304	1	1	0	0	0	1	0	0	97	30.8463	1	1	0	1	128	73	95	7.78255	7.9612	124	69	91	7.48753	7.7324	0	1
1	0	0	24	576	0	0	0	0	0	0	0	0	99	31.6735	0	1	0	1	127	93	106	7.09309	7.0736	154	83	111.4	7.32428	7.30472	0	1
1	1	0	26	676	0	0	0	0	0	0	0	0	96	26.7755	0	0	0	0	126	79	97.8	6.75808	6.76	118	73	91	6.44157	6.4608	0	1
1	1	0	34	1156	0	0	0	0	0	0	0	0	99	27.7778	0	0	0	0	123	78	96	6.87516	6.9656	130	68	92.8	6.68516	6.80944	0	1
0	0	1	52	2704	1	1	0	0	0	0	0	1	107	31.935	1	1	0	1	126	84	100.8	8.64852	8.73488	110	63	81.8	7.20494	7.60248	0	1
1	1	0	33	1089	0	0	0	0	0	0	0	0	87	25.8645	0	0	0	1	135	91	108	7.53119	7.4958	126	84	100.8	7.11392	7.14876	0	1
1	1	0	48	2304	0	0	0	0	0	1	0	0	107	33.7925	1	1	0	1	119	78	95	7.78255	7.9612	113	65	84.2	6.98599	7.34344	0	1
0	1	1	76	5776	1	3	1	1	0	0	0	0	89	22.0317	1	0	0	1	144	62	94	12.0793	12.0928	131	69	93.8	12.0649	12.078	0	1
1	1	0	26	676	0	0	0	0	0	0	0	0	115	33.309	1	1	0	1	143	93	113	7.46555	7.4288	124	83	99.4	6.83255	6.8304	0	1
0	1	0	40	1600	0	0	0	0	0	0	0	0	85	26.9127	0	0	0	0	106	71	85	6.46277	6.754	117	74	91.2	6.87691	7.07888	0	1
1	1	1	30	900	1	2	0	0	0	1	0	1	124	37.874	1	1	0	1	111	66	84	6.10147	6.2376	116	71	89	6.36837	6.4696	0	1
1	1	1	41	1681	1	1	0	0	0	0	0	0	113	35.8025	1	1	0	1	134	86	105.2	7.88978	7.8914	118	78	94	7.12987	7.2978	0	1
1	1	0	22	484	0	0	0	0	0	0	0	0	124	40.429	1	1	0	1	130	70	94	6.59425	6.5416	117	73	90.6	6.46208	6.40016	0	1
0	0	1	40	1600	1	2	0	0	0	0	0	0	94	27.9421	1	0	0	1	158	104	125	9.13461	8.85	142	102	118	8.66704	8.4832	0	1
1	1	1	52	2704	1	4	0	0	0	1	1	0	103	29.7608	1	0	0	1	189	103	137.4	11.4293	10.9162	153	101	121.8	10.244	9.98648	1	1
1	1	0	27	729	0	0	0	0	0	0	0	1	92	24.0997	0	0	0	1	136	86	106	7.16841	7.1498	126	80	98.4	6.80109	6.81084	1	1
1	0	1	42	1764	1	2	0	0	0	0	0	0	104	30.6939	1	1	0	1	137	95	111.8	8.42553	8.32768	123	89	102.6	7.7921	7.83456	0	1
1	1	1	34	1156	1	1	0	0	0	0	0	0	110	33.126	1	1	0	1	132	78	99.6	7.08891	7.14128	131	76	98	6.99391	7.0632	0	1
0	1	0	77	5929	0	0	0	0	0	0	0	0	88	22.6562	0	0	0	1	141	72	99	12.6505	12.6676	115	60	82	11.4458	11.3994	0	1
0	1	0	26	676	0	0	0	0	0	0	0	0	74	23.833	0	0	0	0	114	74	90	6.39503	6.4168	100	65	79	5.88304	5.9328	0	1
0	0	0	50	2500	0	0	0	0	0	0	0	0	110	36.0519	1	1	0	1	137	85	105.8	8.79661	8.79872	121	82	97.6	8.18184	8.31984	0	1
1	1	1	36	1296	1	2	0	0	0	0	0	0	124	34.9368	1	1	0	1	139	91	110.2	7.84749	7.7828	118	74	91.6	6.69321	6.8528	0	1
0	1	1	70	4900	1	3	0	0	0	1	1	0	97	31.5011	1	1	0	1	164	64	104	11.622	11.6616	130	60	88	10.4124	10.5352	0	1
0	1	1	33	1089	1	1	0	0	0	0	0	0	92	26.5625	1	0	0	1	123	81	97.8	6.94006	7.00416	128	81	99.8	7.05597	7.10056	1	1
0	1	1	53	2809	1	1	0	0	0	1	1	0	108	35.6099	1	1	0	1	129	85	102.6	8.90518	8.96272	129	82	100.8	8.76765	8.85436	0	1
0	1	1	56	3136	1	3	0	0	0	1	1	1	99	28.8044	1	0	0	1	135	85	105	9.473	9.4948	125	75	95	8.69939	8.8748	0	1
1	1	1	82	6724	1	1	0	0	0	0	0	0	102	27.9155	0	0	0	1	149	84	110	14.4981	14.5992	126	70	92.4	13.3381	13.2334	0	1
1	0	1	57	3249	1	1	0	0	0	0	0	0	94	24.114	0	0	0	1	128	92	107	9.76354	9.7564	115	81	94.6	8.8016	8.98016	0	1
1	1	1	34	1156	1	1	0	0	0	0	0	1	105	32.6531	1	1	0	1	121	80	96.4	6.89891	6.98512	126	84	100.8	7.16016	7.19984	0	1
1	1	0	33	1089	0	0	0	0	0	0	0	1	96	30.6689	0	1	0	1	122	83	98.6	6.98642	7.04272	129	82	100.8	7.11392	7.14876	0	1
1	0	0	55	3025	0	0	0	0	0	0	0	0	106	31.4879	1	1	0	1	138	82	105	9.34123	9.362	124	82	98.8	8.86325	8.98132	0	1
1	0	0	40	1600	0	0	0	0	0	1	0	0	99	29.0606	0	0	0	1	139	97	113	8.33306	8.2212	132	93	108.6	8.03916	7.99064	0	1
0	0	0	40	1600	0	0	0	0	0	0	0	0	91	24.9108	1	0	0	1	112	71	87.4	6.62308	6.87976	109	65	82.6	6.30246	6.62824	0	1
1	1	0	26	676	0	0	0	0	0	0	0	0	106	30.1592	1	1	0	1	139	89	109	7.27937	7.2528	132	81	101.4	6.92564	6.9184	0	1
1	0	1	32	1024	1	1	0	0	0	0	0	0	119	36.0319	1	1	0	1	142	97	115	7.87356	7.7772	127	74	95.2	6.75523	6.83472	0	1
1	0	1	33	1089	0	0	0	0	0	0	0	0	89	26.4463	0	0	0	1	139	96	114	7.87892	7.785	140	98	114.8	7.92528	7.82356	0	1
0	1	0	38	1444	0	0	0	0	0	0	0	0	84	21.4536	0	0	0	1	157	102	124	8.88061	8.628	145	96	115.6	8.33854	8.19792	0	1
0	0	1	33	1089	0	0	0	0	0	0	0	0	88	22.2222	0	0	0	1	140	105	119	8.16869	8.026	137	103	116.6	8.0296	7.91032	1	1
1	0	0	35	1225	0	0	0	0	0	0	0	0	93	31.1614	0	1	0	1	144	89	111	7.82981	7.7584	118	72	90.4	6.57851	6.74076	1	1
1	1	0	20	400	0	0	0	0	0	0	0	1	110	30.9715	1	1	0	1	128	72	95	6.66065	6.578	121	66	88	6.4176	6.2952	0	1
0	1	1	38	1444	1	1	0	0	0	0	0	0	86	25.204	0	0	0	1	120	85	99	7.26731	7.348	118	83	97	7.13825	7.2456	0	1
0	1	0	51	2601	0	0	0	0	0	0	0	0	98	24.2215	1	0	0	1	127	90	104	8.77482	8.8078	122	83	98.6	8.36711	8.4892	0	1
0	1	1	70	4900	1	1	0	0	0	0	0	0	102	33.3272	1	1	0	1	127	71	94	10.866	10.9576	114	66	85.2	10.2007	10.3381	0	1
1	1	0	56	3136	0	0	0	0	0	0	0	0	86	22.4913	0	0	0	1	161	104	126.8	11.1595	10.8464	126	88	103.2	9.33375	9.3832	0	1
1	1	0	55	3025	0	0	0	0	0	0	0	0	94	26.9896	0	0	0	1	139	93	111.4	9.83463	9.75496	128	86	102.8	9.17163	9.22692	1	1
0	1	1	45	2025	1	2	0	0	0	0	0	0	94	25.9107	1	0	0	1	123	82	99	7.79322	7.8996	109	63	81.4	6.53413	6.92456	0	1
0	1	0	52	2704	0	0	0	0	0	1	1	0	87	23.3355	0	0	0	1	150	99	119.4	10.0617	9.84344	136	93	110.2	9.36271	9.29512	0	1
0	1	1	58	3364	0	0	0	0	0	1	0	0	86	23.833	0	0	0	1	143	70	99.2	9.29651	9.40464	109	61	80.2	7.81949	8.20384	0	1
0	1	1	33	1089	1	1	0	0	0	0	0	0	97	26.1286	1	0	0	1	99	62	76.8	5.72302	5.99196	105	67	82.2	6.03597	6.25224	0	1
0	1	1	76	5776	1	1	0	0	0	1	0	0	104	28.257	1	0	0	1	129	78	99	12.4378	12.4628	130	79	99.4	12.4664	12.4924	0	1
0	0	0	34	1156	0	0	0	0	0	0	0	0	108	30.4834	1	1	0	1	118	77	93.4	6.72079	6.83872	135	94	110.4	7.73016	7.66832	0	1
0	0	0	55	3025	0	0	0	0	0	0	0	0	99	34.209	1	1	0	1	123	84	99	8.87867	8.9936	117	71	89.4	8.13857	8.40416	0	1
1	0	1	40	1600	1	2	0	0	0	0	0	0	95	29.0612	0	0	0	1	123	84	99	7.39792	7.4876	120	74	92.4	6.95706	7.14176	0	1
0	1	0	43	1849	0	0	0	0	0	0	0	0	85	21.0772	0	0	0	0	105	75	87	6.78572	7.0736	106	73	86.2	6.72988	7.03024	0	1
0	1	1	57	3249	1	1	0	0	0	0	0	0	104	29.4076	1	0	0	1	172	98	127.6	11.3616	11.046	156	90	116.4	10.4928	10.3448	0	1
1	1	0	23	529	0	0	0	0	0	0	0	1	96	26.5432	0	0	0	1	127	85	101.8	6.90347	6.87816	123	71	91.8	6.49479	6.45616	1	1
0	0	1	27	729	0	0	0	0	0	0	0	0	89	23.6614	1	0	0	1	118	75	92.2	6.50143	6.53432	109	68	84.4	6.12445	6.18644	0	1
0	1	0	52	2704	0	0	0	0	0	0	0	0	105	28.3447	1	0	0	1	146	92	113.6	9.62103	9.49776	136	90	108.4	9.22595	9.18784	0	1
0	1	1	71	5041	1	2	0	0	0	0	0	0	97	24.7737	1	0	0	1	126	82	99	11.4331	11.4928	102	69	82.2	10.1718	10.3	0	1
0	0	0	50	2500	0	0	0	0	0	0	0	0	98	29.0943	1	0	0	1	138	96	112.8	9.32141	9.20752	132	90	106.8	8.87158	8.85712	0	1
1	0	0	38	1444	0	0	0	0	0	0	0	1	105	32.0759	1	1	0	1	129	86	103.2	7.53835	7.56304	113	77	91.4	6.77687	6.95888	0	1
1	0	1	48	2304	1	2	0	0	0	1	0	0	102	33.6593	0	1	0	1	134	95	110.6	8.93314	8.85352	120	82	97.2	7.94481	8.08704	0	1
1	1	0	41	1681	0	0	0	0	0	1	0	0	97	28.9647	0	0	0	1	132	97	111	8.28331	8.1988	123	83	99	7.46911	7.5628	0	1
1	0	1	32	1024	1	1	0	0	0	0	0	0	90	25.3934	0	0	0	1	147	100	118	8.04301	7.92	141	91	111	7.64764	7.5868	0	1
0	1	0	25	625	0	0	0	0	0	0	0	0	74	19.5965	0	0	0	0	107	70	84.8	6.16689	6.17532	105	66	81.6	6.02384	6.03644	1	1
1	1	1	57	3249	1	2	0	0	0	1	1	0	109	32.2118	1	1	0	1	109	80	91.6	8.56888	8.79236	107	64	81.2	7.76209	8.14132	0	1
1	1	1	72	5184	1	1	0	0	0	1	1	0	83	22.5896	0	0	0	1	133	83	103	11.9242	11.966	118	76	92.8	11.1642	11.2357	0	1
0	0	0	38	1444	0	0	0	0	0	0	0	0	86	26.6667	0	0	0	1	145	91	112.6	8.14495	8.04432	116	72	89.6	6.66071	6.86672	0	1
0	1	1	49	2401	1	1	0	0	0	0	0	0	96	27.3437	1	0	0	1	135	80	102	8.40339	8.4674	121	75	93.4	7.76364	7.97032	0	1
1	0	0	53	2809	0	0	0	0	0	0	0	0	96	26.6097	0	0	0	1	144	98	116.4	9.95952	9.79348	140	100	116	9.92896	9.7694	0	1
1	1	1	68	4624	1	4	1	1	1	1	1	0	113	31.4879	1	1	1	1	116	65	85.4	9.83738	10.0129	122	73	92.6	10.388	10.5111	0	1
0	0	0	42	1764	0	0	0	0	0	0	0	0	87	28.0843	0	0	0	0	135	88	106.8	8.08128	8.05968	123	83	99	7.54424	7.6416	0	1
0	0	0	32	1024	0	0	0	0	0	0	0	1	90	25.2994	1	0	0	1	116	77	92.6	6.60838	6.71096	118	82	96.4	6.82301	6.89184	0	1
0	0	0	52	2704	0	0	0	0	0	0	0	0	107	31.6443	1	1	0	1	137	88	107	9.11958	9.1044	126	84	100.8	8.64852	8.73488	0	1
1	1	1	35	1225	1	2	0	0	0	1	1	0	101	21.9365	0	0	1	1	134	91	108.2	7.65973	7.62008	143	101	117.8	8.24286	8.09432	0	1
0	1	1	63	3969	1	3	1	1	0	1	1	0	110	33.0904	1	1	1	1	149	76	105.2	10.5122	10.5384	143	79	104.6	10.4656	10.4987	0	1
0	1	0	27	729	0	0	0	0	0	0	0	0	107	38.1039	1	1	0	1	119	66	87.2	6.25977	6.31132	112	60	80.8	5.95045	6.02588	0	1
0	1	1	56	3136	1	1	0	0	0	0	0	0	103	31.9559	1	1	0	1	127	82	100	9.0862	9.1848	127	81	99.4	9.03978	9.1476	0	1
0	0	1	32	1024	1	2	0	0	0	0	0	1	86	25.3906	0	0	0	1	129	80	99	6.96986	7.0156	131	88	105.2	7.32004	7.31072	0	1
0	1	0	40	1600	0	0	0	0	0	0	0	0	107	38.0548	1	1	0	1	126	83	101	7.53151	7.5924	126	82	99.6	7.43799	7.51904	0	1
0	0	1	63	3969	1	2	0	0	0	0	0	0	107	33.9844	1	1	0	1	128	77	97.4	9.90566	10.0221	142	90	110.8	10.9477	10.9092	0	1
1	0	0	27	729	0	0	0	0	0	0	0	0	97	28.0864	0	0	0	0	138	74	99.6	6.85909	6.86436	111	60	80.4	5.93112	6.00804	0	1
1	1	0	24	576	0	0	0	0	0	0	0	0	107	29.7143	1	0	0	1	120	83	97	6.70778	6.6884	131	77	98.6	6.77628	6.75688	0	1
0	1	0	25	625	0	0	0	0	0	0	0	0	107	31.6158	1	1	0	1	127	80	98.8	6.79276	6.78292	118	76	92.8	6.52453	6.52252	0	1
0	1	1	59	3481	1	2	0	0	0	1	1	0	115	36.4366	1	1	0	1	168	82	116.4	10.7775	10.6421	127	79	98.2	9.36065	9.48096	0	1
0	1	1	57	3249	1	3	0	0	0	0	0	0	95	27.9421	1	0	0	1	117	66	87	8.21203	8.5044	108	70	85.2	8.07239	8.39172	1	1
0	1	1	52	2704	1	1	0	0	0	0	0	0	104	35.1562	1	1	0	1	121	75	93.4	8.08628	8.29384	103	65	80.2	7.08338	7.50712	0	1
1	0	1	35	1225	1	1	0	0	0	0	0	0	99	27.7647	0	0	0	1	134	82	102.8	7.33172	7.35332	134	82	102.8	7.33172	7.35332	0	1
0	1	0	21	441	0	0	0	0	0	0	0	0	79	20.9366	0	0	0	0	100	76	85	6.27659	6.1688	105	69	83.4	6.21767	6.1032	0	1
0	0	0	42	1764	0	0	0	0	0	1	0	0	70	20.8889	0	0	0	1	114	69	87	6.71804	6.9984	107	71	85.4	6.60788	6.91264	0	1
1	0	0	50	2500	0	0	0	0	0	0	0	0	102	26.8809	0	0	0	1	127	92	106	8.8116	8.8104	111	80	92.4	7.79199	8.01616	0	1
0	1	0	77	5929	0	0	0	0	0	0	0	0	104	32.4622	1	1	0	1	144	76	103.2	12.9481	12.9809	150	88	112.8	13.6284	13.6971	0	1
1	1	1	48	2304	1	2	0	0	0	1	0	0	94	22.6474	0	0	0	1	133	94	109	8.81513	8.762	125	81	98.6	8.04807	8.16712	0	1
0	1	0	58	3364	0	0	0	0	0	0	0	1	94	25.4767	1	0	0	1	131	78	99.2	9.29651	9.40464	122	73	92.6	8.78344	8.98752	0	1
0	0	1	44	1936	1	2	0	0	0	0	0	0	114	31.5886	1	1	0	1	149	88	112.4	8.65361	8.54432	134	87	105.8	8.18702	8.18264	0	1
1	0	1	44	1936	1	2	0	0	0	1	1	1	102	26.0299	0	0	0	1	154	108	126.4	9.64334	9.31152	138	91	109.8	8.4698	8.40184	0	1
1	1	0	37	1369	0	0	0	0	0	0	0	0	117	33.3767	1	1	0	1	153	106	124.8	8.8416	8.58908	126	87	102.6	7.43587	7.46576	1	1
0	1	0	43	1849	0	0	0	0	0	0	0	0	105	33.0579	1	1	0	1	147	93	114.6	8.71217	8.56952	131	79	99.8	7.67914	7.76736	1	1
1	1	1	40	1600	1	1	0	0	0	0	0	0	111	27.6331	1	0	0	1	149	93	116	8.53345	8.3784	122	81	97.4	7.29104	7.40376	0	1
0	1	0	51	2601	0	0	0	0	0	1	0	0	94	27.4348	1	0	0	1	134	84	104	8.77482	8.8078	121	78	95.2	8.11041	8.2886	0	1
1	1	1	71	5041	1	1	1	1	0	1	1	0	104	27.102	1	0	1	1	118	75	92.2	10.9226	11.01	118	69	88.6	10.6523	10.7544	0	1
1	1	0	33	1089	0	0	0	0	0	0	0	0	104	34.5271	1	1	0	1	105	71	84	6.14029	6.339	102	62	78	5.79256	6.0498	0	1
1	0	1	35	1225	1	2	0	0	0	1	0	1	116	36.2036	1	1	0	1	131	89	105.8	7.51394	7.50152	128	84	101.6	7.25883	7.29404	0	1
0	0	1	45	2025	1	2	0	0	0	0	0	0	117	37.6378	1	1	0	1	135	86	105.6	8.26537	8.26524	123	84	99.6	7.83614	7.93284	0	1
1	0	0	51	2601	0	0	0	0	0	0	0	0	88	19.8053	0	0	0	1	146	88	112	9.37882	9.2798	124	72	92.8	7.92921	8.147	0	1
1	1	0	37	1369	0	0	0	0	0	0	0	0	120	35.1112	1	1	0	1	123	83	99	7.20791	7.2836	125	83	99.8	7.25857	7.32408	0	1
0	1	1	55	3025	1	1	0	0	0	0	0	1	86	25.7117	0	0	0	1	134	75	98.6	8.84783	8.96904	125	73	93.8	8.47778	8.67432	0	1
1	1	0	45	2025	0	0	0	0	0	1	0	0	92	23.8087	0	0	0	1	135	79	101.4	7.96491	8.03256	129	81	100.2	7.87906	7.96608	0	1
0	0	1	75	5625	1	1	0	0	0	0	0	0	102	25.7117	1	0	0	1	120	85	99	12.229	12.2616	122	72	92	11.7216	11.7478	0	1
0	1	1	70	4900	1	1	1	1	0	0	0	0	98	25.2174	1	0	0	1	148	86	110.8	12.136	12.1403	122	77	95	10.9416	11.028	0	1
0	1	0	25	625	0	0	0	0	0	0	0	0	77	18.8189	0	0	0	1	148	101	119.8	7.73156	7.69432	128	96	108.8	7.23981	7.21692	0	1
0	1	1	52	2704	1	1	0	0	0	0	0	0	88	26.9531	0	0	0	1	137	84	105.2	8.98282	8.99712	135	77	100.2	8.60293	8.69912	1	1
1	1	0	34	1156	0	0	0	0	0	0	0	0	94	25.9455	0	0	0	1	137	91	109.4	7.67078	7.61952	131	80	100.4	7.13641	7.18032	0	1
0	0	1	46	2116	1	2	0	0	0	0	0	0	99	32.6905	1	1	0	1	149	86	112	8.82437	8.7208	129	71	94.2	7.53689	7.724	0	1
1	1	1	58	3364	1	4	1	0	1	1	1	0	93	23.9869	0	0	1	1	160	95	121	10.9912	10.7824	142	99	116.2	10.6181	10.479	0	1
0	0	1	39	1521	1	1	1	0	0	0	0	1	105	28.3266	1	0	1	1	106	66	82	6.21392	6.5354	113	69	86.6	6.51609	6.77368	1	1
0	0	0	43	1849	0	0	0	0	0	0	0	0	76	19.9792	0	0	0	0	104	77	87.8	6.84155	7.11696	114	81	94.2	7.28827	7.46384	0	1
1	0	0	44	1936	0	0	0	0	0	1	0	0	97	26.5285	0	0	0	1	136	100	115	8.83742	8.6868	140	98	114.8	8.82328	8.67584	0	1
1	0	0	26	676	0	0	0	0	0	0	0	0	103	26.8809	1	0	0	1	130	93	107.8	7.22352	7.2	132	78	99.6	6.84186	6.8392	1	1
1	0	0	35	1225	0	0	0	0	0	1	0	0	92	26.2346	0	0	0	1	134	85	104.6	7.44105	7.44224	126	78	97.2	6.99156	7.07668	0	0
1	1	0	73	5329	0	0	0	0	0	0	0	0	91.5	21.8407	0	0	0	1	149	106	123.2	13.6112	13.6172	135	91	108.6	12.5325	12.5631	0	0
1	1	0	55	3025	0	0	0	0	0	0	0	0	102	29.163	0	0	0	1	151	110	126.4	10.991	10.676	154	109	127	11.0373	10.7128	1	0
1	0	0	38	1444	0	0	0	0	0	0	0	0	95	25.0574	0	0	0	0	123	83	99	7.26731	7.348	124	79	97	7.13825	7.2456	1	0
0	0	0	66	4356	0	0	0	0	0	0	0	0	99	32	1	1	0	1	110	68	84.8	9.4312	9.6472	121	75	93.4	10.0947	10.232	0	0
1	1	0	54	2916	0	0	0	0	0	0	0	0	96.5	25.3086	0	0	0	1	143	99	116.6	10.1037	9.93808	133	90	107.2	9.38198	9.36656	0	0
0	0	0	48	2304	0	0	0	0	0	1	0	0	69.5	24.0882	0	0	0	1	133	94	109.6	8.85939	8.79632	132	90	106.8	8.65287	8.63616	0	0
0	0	0	42	1764	0	0	0	0	0	1	0	0	83	25.6055	0	0	0	1	121	84	98.8	7.53047	7.63088	120	78	94.8	7.25507	7.41648	0	0
0	1	0	41	1681	0	0	0	0	0	0	0	1	113	35.9862	1	1	1	1	123	91	103.8	7.79479	7.8172	130	94	108.4	8.1069	8.061	0	0
1	0	0	30	900	0	0	0	0	0	0	0	0	112.5	36.5464	1	1	0	1	122	84	99.2	6.91283	6.94288	108	66	82.8	6.03742	6.18192	0	0
1	1	0	33	1089	0	0	0	0	0	0	0	0	105	31.1227	1	1	0	1	149	106	123.2	8.4121	8.22844	131	94	108.8	7.57756	7.53436	0	0
0	1	0	42	1764	0	0	0	0	0	1	0	0	117	41.3223	1	1	0	1	154	95	118.6	8.89371	8.69216	163	98	124	9.2655	8.9816	1	0
1	0	0	50	2500	0	0	0	0	0	0	0	1	73	18.424	0	0	0	1	103	72	84.4	7.19222	7.54896	105	69	83.4	7.11725	7.49056	0	0
0	0	0	48	2304	0	0	0	0	0	1	0	1	67.5	22.4996	0	0	0	1	126	87	102.6	8.3431	8.39592	111	73	88.2	7.28101	7.57224	0	0
1	1	0	43	1849	0	0	0	0	0	0	0	0	97	26.5432	0	0	0	0	120	73	91.8	7.12075	7.33376	128	88	104	7.9723	7.995	0	0
0	1	0	80	6400	0	0	0	0	0	1	1	0	95	27.8525	1	0	0	1	125	66	89.6	12.6726	12.5854	125	60	86	12.4276	12.3104	0	0
1	1	0	67	4489	0	0	0	0	0	1	0	0	97	26.7299	0	0	0	1	133	85	104.2	11.0997	11.1383	120	80	96	10.4696	10.5758	0	0
1	0	0	29	841	0	0	0	0	0	1	0	0	90	26.1224	0	0	0	1	135	92	109.2	7.40204	7.36516	139	92	110.8	7.48484	7.43844	0	0
1	1	0	51	2601	0	0	0	0	0	0	0	0	104	30.1194	1	1	0	1	136	97	112.6	9.42412	9.3152	126	92	105.6	8.89562	8.9022	0	0
0	1	0	50	2500	0	0	0	0	0	1	0	0	98	32.3685	1	1	0	1	123	73	93	7.83697	8.0512	116	70	88.4	7.49211	7.78256	0	0
0	0	0	49	2401	0	0	0	0	0	0	0	0	66	26.2891	0	0	0	1	166	102	127.6	10.3078	9.94708	147	90	112.8	9.2068	9.09164	0	0
0	1	0	48	2304	0	0	0	0	0	0	0	0	111	33.6221	1	1	0	1	139	87	107.8	8.72663	8.69336	132	76	98.4	8.03332	8.15568	1	0
0	1	0	23	529	0	0	0	0	0	0	0	0	68	25.7117	0	0	0	0	98	66	78.8	5.9635	5.90756	107	71	85.4	6.23323	6.18608	0	0
0	0	0	26	676	0	0	0	0	0	0	0	0	87	27.7767	0	0	0	0	113	78	92	6.48812	6.5048	115	76	91.6	6.4695	6.4872	0	0
1	1	0	69	4761	0	0	0	0	0	1	0	0	105	26.2346	1	0	0	1	119	74	92	10.5263	10.6414	119	76	93.2	10.6176	10.7252	0	0
1	1	0	55	3025	0	0	0	0	0	1	0	0	103	30.2992	1	1	0	1	125	95	107	9.49542	9.4848	129	90	105.6	9.38749	9.39884	0	0
0	1	0	35	1225	0	0	0	0	0	0	0	0	83	26.2596	0	0	0	1	146	98	117.2	8.20641	8.06468	137	85	105.8	7.51394	7.50152	0	0
0	1	0	45	2025	0	0	0	0	0	0	0	0	83	25.1111	0	0	0	0	127	85	101.8	7.99353	8.05472	120	75	93	7.36398	7.5672	0	0
0	1	0	35	1225	0	0	0	0	0	0	0	0	75	25.7778	0	0	0	0	103	76	86.8	6.35983	6.56292	105	70	84	6.18976	6.4246	0	0
1	0	0	65	4225	0	0	0	0	0	1	1	0	87	25.9516	0	0	0	1	150	86	111.6	11.3326	11.2968	140	92	111.2	11.3016	11.2699	0	0
1	1	0	21	441	0	0	0	0	0	0	0	0	93	29.9836	0	1	0	1	122	75	93.8	6.60062	6.5296	136	72	97.6	6.74055	6.6854	0	0
0	1	0	19	361	0	0	0	0	0	0	0	0	90	26.8977	1	0	0	1	113	70	87.2	6.4266	6.27036	126	78	97.2	6.75227	6.66836	0	0
0	1	0	71	5041	0	0	0	0	0	0	0	0	72	20.8533	0	0	0	1	142	92	112	12.4091	12.4158	123	74	93.6	11.0277	11.1094	0	0
1	0	0	37	1369	0	0	0	0	0	0	0	1	119	35.5114	1	1	0	1	130	97	110.2	7.91711	7.85032	139	92	110.8	7.9551	7.88068	0	0
1	1	0	36	1296	0	0	0	0	0	0	0	1	106	28.0816	1	0	0	1	123	82	98.4	7.1152	7.1928	127	85	101.8	7.3262	7.3628	0	0
0	1	0	52	2704	0	0	0	0	0	0	0	0	89	33.3465	1	1	0	1	123	83	99	8.51176	8.6276	107	67	83	7.29611	7.674	0	0
0	1	0	44	1936	0	0	0	0	0	0	0	0	101	32.2708	1	1	0	1	126	87	102.6	7.9608	8.00728	130	84	102.4	7.94666	7.99632	0	0
1	0	0	34	1156	0	0	0	0	0	0	0	0	95	29.7578	0	0	0	0	119	87	99.8	7.10078	7.15104	127	81	99.4	7.07703	7.13152	0	0
0	1	0	19	361	0	0	0	0	0	0	0	0	65	19.313	0	0	0	0	105	63	79.8	6.18562	5.97584	117	74	91.2	6.55687	6.42956	0	0
0	0	0	58	3364	0	0	0	0	0	1	1	0	97.5	25	1	0	0	1	155	108	126.8	11.4421	11.149	146	102	119.6	10.8824	10.6939	0	0
0	1	0	60	3600	0	0	0	0	0	0	0	0	87	25.7117	0	0	0	0	106	66	82	8.24443	8.5808	121	68	89.2	8.80535	9.04448	1	0
1	0	0	29	841	0	0	0	0	0	9	0	0	93	33.6593	0	1	0	1	126	88	103.2	7.09155	7.09036	118	71	89.8	6.39811	6.47664	0	0
1	1	0	26	676	0	0	0	0	0	0	0	0	98	28.3951	0	0	0	1	133	93	109	7.27937	7.2528	122	78	95.6	6.65568	6.6632	0	0
0	0	0	64	4096	0	0	1	1	0	1	1	0	88	30.7105	0	1	0	1	149	85	110.6	11.092	11.0609	122	76	94.4	9.83469	9.97872	0	0
0	1	1	37	1369	1	2	1	1	0	0	0	0	104	31.6253	1	1	0	1	126	91	105	7.58784	7.5872	118	78	94	6.8913	7.0306	0	0
1	1	0	39	1521	0	0	0	0	0	1	0	0	109	33.3947	1	1	0	1	143	92	112.4	8.2109	8.11012	124	75	94.6	7.04161	7.18808	0	0
0	1	0	52	2704	0	0	0	0	0	0	0	0	77	24.0055	0	0	0	0	118	75	92.2	7.99511	8.22232	116	77	92.6	8.0255	8.24616	0	0
0	1	0	52	2704	0	0	0	0	0	0	0	0	72	21.6311	0	0	0	0	114	75	90.6	7.87354	8.12696	108	72	86.4	7.55444	7.87664	0	0
0	0	0	43	1849	0	0	0	0	0	0	0	0	95	35.2043	1	1	0	1	137	83	104.6	8.01418	8.02752	135	78	100.8	7.74894	7.82156	0	0
0	1	0	55	3025	0	0	0	0	0	0	0	0	107	30.8594	1	1	0	1	119	71	90.2	8.20025	8.45328	118	69	88.6	8.0769	8.35504	0	0
1	1	0	28	784	0	0	0	0	0	0	0	0	99	27.7744	0	0	0	0	122	82	98	6.80011	6.8208	137	83	104.6	7.13055	7.11912	0	0
0	1	0	44	1936	0	0	0	0	0	0	0	0	86	26.5625	0	0	0	0	103	65	80.2	6.37723	6.77976	113	64	83.6	6.61759	6.96608	0	0
1	1	1	70	4900	1	1	0	0	0	1	1	0	104	24.0213	1	0	0	1	165	94	122.4	13.013	12.957	138	81	103.8	11.6068	11.6475	0	0
0	1	0	39	1521	0	0	0	0	0	0	0	0	95	31.935	1	1	0	1	134	76	99.2	7.34379	7.42636	121	72	91.6	6.84454	7.03268	1	0
0	1	0	41	1681	0	0	0	0	0	0	0	0	104	30.116	1	1	0	1	129	82	100.8	7.59124	7.6582	117	73	90.6	6.89918	7.1176	0	0
1	1	0	40	1600	0	0	0	0	0	0	0	0	79	24.1115	0	0	0	0	139	84	106	7.86549	7.8544	129	76	97.2	7.27768	7.39328	0	0
1	0	0	19	361	0	0	0	0	0	0	0	0	102	32.5373	0	1	0	1	141	85	107.4	7.08444	7.07432	124	65	88.6	6.4722	6.32608	0	0
0	1	0	50	2500	0	0	0	0	0	0	0	0	86	27.9431	0	0	0	1	145	91	112.6	9.30642	9.19584	157	99	122.2	10.0261	9.75648	0	0
1	0	1	52	2704	1	1	0	0	0	0	0	0	89	24.2031	0	0	0	1	175	95	127	10.6391	10.2964	142	92	112	9.49946	9.4024	0	0
1	1	1	57	3249	1	3	1	1	0	0	0	0	109	28.8015	1	0	0	1	159	99	123	11.0048	10.758	129	90	105.6	9.65494	9.66876	1	0
0	1	0	56	3136	0	0	0	0	0	0	0	0	114	39.1259	1	1	0	1	145	91	112.6	10.0609	9.966	140	85	107	9.62772	9.6188	0	0
1	1	0	33	1089	0	0	0	0	0	0	0	0	113.5	30.975	1	1	0	1	113	86	96.8	6.88211	6.95596	118	83	97	6.8937	6.9656	0	0
1	0	0	37	1369	0	0	0	0	0	0	0	0	87	24.1633	0	0	0	1	144	97	115.8	8.27171	8.13368	147	89	112.2	8.04375	7.95152	0	0
0	0	1	59	3481	1	1	0	0	0	0	0	0	86	23.4552	0	0	0	1	136	86	106	9.96786	9.9786	125	77	96.2	9.20495	9.35336	0	0
1	1	1	52	2704	0	0	0	0	0	0	0	0	108	30.1553	1	1	1	1	146	100	118.4	9.98572	9.78384	127	91	105.4	8.99801	9.00904	0	0
1	1	0	52	2704	0	0	0	0	0	1	0	0	102.5	28.8155	1	0	0	1	125	88	102.8	8.80047	8.85408	114	73	89.4	7.78237	8.05544	1	0
1	1	0	40	1600	0	0	0	0	0	0	0	1	110	33.4883	1	1	0	1	183	122	146.4	10.564	9.97136	189	123	149.4	10.7644	10.1286	0	0
1	1	1	65	4225	1	2	0	0	0	0	0	0	105	32.2118	1	1	0	1	133	84	103.6	10.7133	10.7576	121	73	92.2	9.83088	9.98928	1	0
1	1	1	71	5041	1	1	0	0	0	0	1	0	92.5	21.7776	0	0	1	1	134	88	106.4	11.9887	12.0182	115	75	91	10.8325	10.9248	0	0
1	0	0	35	1225	0	0	0	0	0	0	0	0	91.5	25.8383	0	0	0	1	135	93	109.8	7.75691	7.69912	127	84	101.2	7.23453	7.27428	0	0
1	1	0	40	1600	0	0	0	0	0	0	0	0	97	27.4286	0	0	0	1	133	93	109	8.06587	8.0116	127	88	103.6	7.70518	7.72864	0	0
1	0	0	59	3481	0	0	0	0	0	1	1	0	85	22.2041	0	0	0	1	149	101	120.2	11.0733	10.8846	143	97	115.4	10.6996	10.5783	0	0
0	1	0	67	4489	0	0	1	1	0	0	0	1	88.5	31.6456	1	1	0	1	136	72	97.6	10.5926	10.6856	137	67	95	10.3928	10.5072	1	0
1	1	0	46	2116	0	0	0	0	0	1	0	0	97.5	27.0641	0	0	0	1	144	98	116.4	9.14262	8.9672	128	85	102.2	8.11553	8.172	0	0
1	1	0	65	4225	0	0	0	0	0	0	0	0	98	24.6914	0	0	0	1	147	104	121.2	12.0757	11.9439	112	71	87.4	9.45933	9.66576	0	0
1	1	0	52	2704	0	0	0	0	0	1	1	0	106	30.4878	1	1	0	1	136	94	110.8	9.40829	9.33088	123	78	96	8.28382	8.4488	1	0
0	1	0	58	3364	0	0	0	0	0	0	0	0	82	26.7759	0	0	0	0	133	88	106	9.82513	9.8344	117	79	94.2	8.90782	9.08864	0	0
1	0	0	37	1369	0	0	0	0	0	1	0	0	122	35.8073	1	1	0	1	124	89	103	7.46119	7.486	113	76	90.8	6.68867	6.86868	0	0
0	1	0	31	961	0	0	0	0	0	0	0	0	87.5	28.125	0	0	0	1	160	112	131.2	8.70364	8.4862	145	91	112.6	7.68145	7.612	0	0
0	1	0	43	1849	0	0	0	0	0	1	1	0	89.5	31.2213	1	1	0	1	115	78	92.8	7.19055	7.38796	112	73	88.6	6.89739	7.16032	1	0
1	1	0	46	2116	0	0	0	0	0	0	0	0	92	31.6374	0	1	0	1	131	93	108.2	8.54951	8.508	140	100	116	9.11369	8.9448	0	0
1	0	0	32	1024	0	0	0	0	0	0	0	0	96.5	32.7246	0	1	0	1	126	86	102	7.1393	7.1584	119	76	93.2	6.64226	6.73952	0	0
1	0	0	59	3481	0	0	0	0	0	0	0	1	86	23.6083	0	0	0	1	125	72	93.2	8.97141	9.16196	123	73	93	8.95584	9.1492	0	0
0	1	0	55	3025	0	0	0	0	0	0	0	0	86	24.1288	0	0	0	0	123	74	93.6	8.46236	8.66204	112	73	88.6	8.0769	8.35504	0	0
0	1	0	51	2601	0	0	0	0	0	1	1	0	98.5	35.4917	1	1	0	1	135	89	107.4	9.03152	9.0084	133	84	103.6	8.74462	8.7842	0	0
1	1	0	45	2025	0	0	0	0	0	0	0	0	95	27.102	0	0	0	1	153	103	123	9.51015	9.2292	126	90	104.4	8.17953	8.19876	0	0
1	1	0	39	1521	0	0	0	0	0	0	0	0	98	26.1224	0	0	0	1	133	96	110.8	8.10579	8.02724	125	85	101	7.46203	7.5196	1	0
0	1	0	61	3721	0	0	0	0	0	0	0	0	1	28.6689	0	0	0	1	125	80	98	9.64073	9.7578	117	63	84.6	8.59673	8.8868	0	0
1	0	0	30	900	0	0	0	0	0	0	0	0	85	23.0849	0	0	0	1	138	93	111	7.5427	7.4904	144	91	112.2	7.60676	7.54608	0	0
0	1	0	52	2704	0	0	0	0	0	1	1	0	97.5	30.0433	1	1	0	1	123	83	99	8.51176	8.6276	121	81	97	8.3598	8.5084	0	0
1	0	0	35	1225	0	0	0	0	0	0	0	0	86	23.3747	0	0	0	0	132	86	104.4	7.4289	7.43236	116	74	90.8	6.6028	6.76052	0	0
1	1	0	26	676	0	0	0	0	0	0	0	0	102.5	33.1936	1	1	0	1	135	84	104.4	7.06527	7.0504	128	73	95	6.62775	6.6368	0	0
1	1	0	40	1600	0	0	0	0	0	0	0	0	113	34.5679	1	1	0	1	134	98	112.4	8.29298	8.18976	122	85	99.8	7.45135	7.52952	0	0
0	1	0	40	1600	0	0	0	0	0	0	0	0	89	39.3525	1	1	0	1	153	114	129.6	9.44187	9.09104	192	125	151.8	10.9247	10.2543	0	0
1	0	0	29	841	0	0	0	0	0	0	0	0	78	23.3469	0	0	0	0	135	89	107.4	7.30889	7.28272	136	89	107.8	7.32959	7.30104	1	0
1	1	0	31	961	0	0	0	0	0	0	0	0	105.5	30.8112	1	1	0	1	163	110	131.2	8.70364	8.4862	169	112	134.8	8.90148	8.6554	0	0
0	0	0	55	3025	0	0	0	0	0	0	0	0	106	34.375	1	1	0	1	149	89	113	9.95798	9.8532	147	91	113.4	9.98882	9.87776	1	0
1	1	0	56	3136	0	0	0	0	0	0	0	0	109	30.9289	1	1	0	1	133	92	108.4	9.73603	9.7056	128	84	101.6	9.20998	9.284	0	0
0	0	0	40	1600	0	0	0	0	0	0	0	0	89.5	28.2828	1	0	0	1	145	100	118	8.66704	8.4832	128	87	103.4	7.69182	7.71816	0	0
1	0	0	27	729	0	0	1	1	0	0	0	0	103	33.1398	1	1	0	1	137	95	111.8	7.44873	7.40848	131	88	105.2	7.12975	7.11412	1	0
1	1	0	33	1089	0	0	0	0	0	0	0	0	103	30.8463	1	1	0	1	134	86	105.2	7.36892	7.36084	121	83	98.2	6.96324	7.02344	0	0
0	1	0	33	1089	0	0	0	0	0	0	0	0	85.5	22.4059	0	0	0	0	113	86	96.8	6.88211	6.95596	110	76	89.6	6.46483	6.60892	0	0
1	1	0	28	784	0	0	0	0	0	0	0	0	103	38.3761	1	1	0	1	117	78	93.6	6.57982	6.62192	125	77	96.2	6.70999	6.73944	0	0
0	1	0	48	2304	0	0	0	0	0	1	1	0	88.5	25.8645	1	0	0	1	111	79	91.8	7.54653	7.77816	125	82	99.2	8.09233	8.20144	0	0
0	1	0	27	729	0	0	0	0	0	0	0	0	121	41.4541	1	1	0	1	112	77	91	6.44344	6.4808	108	66	82.8	6.04712	6.11508	0	0
1	1	0	42	1764	0	0	0	0	0	1	0	0	97	26.041	0	0	0	1	143	101	117.8	8.83863	8.64928	139	93	111.4	8.39799	8.30624	0	0
1	1	0	37	1369	0	0	1	1	0	0	0	0	105	31.8616	1	1	0	1	134	90	107.6	7.75247	7.71876	128	81	99.8	7.25857	7.32408	1	0
1	0	0	32	1024	0	0	0	0	0	0	0	0	86	25.1685	0	0	0	0	115	82	95.2	6.75523	6.83472	131	85	103.4	7.21838	7.22504	0	0
1	1	0	50	2500	0	0	0	0	0	0	0	0	89	22.5981	0	0	0	1	130	90	106	8.8116	8.8104	122	84	99.2	8.3018	8.41328	0	0
1	1	0	55	3025	0	0	0	0	0	0	0	0	107	31.0979	1	1	0	1	142	100	116.8	10.2509	10.0865	130	92	107.2	9.51084	9.49708	0	0
1	0	0	53	2809	0	0	0	0	0	0	0	1	98	27.4811	0	0	0	1	127	82	100	8.70653	8.8062	131	85	103.4	8.9663	9.01088	1	0
0	1	0	50	2500	0	0	0	0	0	0	0	0	89.5	22.3081	1	0	0	1	125	92	105.2	8.75163	8.76368	131	90	106.4	8.84159	8.83376	0	0
1	0	0	55	3025	0	0	0	0	0	0	0	0	98	30.6365	0	1	0	1	156	100	122.4	10.6827	10.4304	139	97	113.8	10.0197	9.90232	0	0
1	1	0	35	1225	0	0	0	0	0	0	0	0	92	26.1224	0	0	0	1	132	93	108.6	7.68402	7.63984	128	81	99.8	7.14949	7.20512	1	0
1	1	1	41	1681	3	3	0	0	0	0	0	0	104	28.5061	1	0	0	1	122	93	104.6	7.84907	7.8596	114	81	94.2	7.14344	7.3084	0	0
1	1	0	39	1521	0	0	0	0	0	0	0	0	97	31.378	0	1	0	1	130	84	102.4	7.55399	7.59212	119	75	92.6	6.91023	7.08448	0	0
1	1	0	59	3481	0	0	0	0	0	0	0	0	101	27.7743	0	0	0	0	124	84	100	9.50078	9.5958	106	74	86.8	8.47318	8.75364	0	0
1	0	0	42	1764	0	0	0	0	0	1	1	0	95	27.6817	0	0	0	1	120	88	100.8	7.66817	7.73808	108	77	89.4	6.88328	7.12704	0	0
0	1	0	45	2025	0	0	0	0	0	0	0	0	83	24.8408	0	0	0	0	126	82	99.6	7.83614	7.93284	109	69	85	6.79167	7.124	0	0
0	1	0	28	784	0	0	0	0	0	1	1	0	90	27.5312	1	0	0	1	140	91	110.6	7.43095	7.39032	122	73	92.6	6.52975	6.57672	0	0
0	1	1	74	5476	1	1	0	0	0	1	1	0	82	21.5486	0	0	0	1	138	69	96.6	11.8484	11.8893	111	55	77.4	10.4428	10.4915	0	0
1	0	0	37	1369	0	0	0	0	0	0	0	0	83	24.4898	0	0	0	0	120	72	91.2	6.714	6.88892	116	66	86	6.38473	6.6258	0	0
0	0	1	59	3481	1	2	1	1	0	1	1	0	103	29.9688	1	1	0	1	133	87	105.4	9.92115	9.94032	133	77	99.4	9.45407	9.55752	0	0
1	1	0	34	1156	0	0	0	0	0	0	0	0	96	29.0659	0	0	0	1	149	99	119	8.24078	8.088	129	80	99.6	7.08891	7.14128	0	0
1	1	1	46	2116	1	1	0	0	0	1	1	0	110	31.8555	1	1	0	1	133	100	113.2	8.91116	8.788	125	88	102.8	8.15893	8.2056	0	0
1	0	1	48	2304	1	1	0	0	0	0	0	1	94	28.1846	0	0	0	1	116	85	97.4	7.95957	8.09848	129	85	102.6	8.3431	8.39592	1	0
1	1	0	25	625	0	0	0	0	0	0	0	0	111	33.91	1	1	0	1	132	81	101.4	6.90899	6.89576	121	75	93.4	6.55135	6.54856	0	0
1	1	1	59	3481	1	1	0	0	0	1	1	1	78	19.5578	0	0	0	1	115	61	82.6	8.14622	8.48568	108	71	85.8	8.39533	8.68984	0	0
0	1	1	65	4225	1	1	0	0	0	0	0	0	88	24.544	0	0	0	1	134	89	107	10.9765	10.9868	137	91	109.4	11.1623	11.1486	0	0
1	1	0	36	1296	0	0	0	0	0	0	0	0	87	25.333	0	0	0	1	125	92	105.2	7.5372	7.5328	125	82	99.2	7.16485	7.2328	0	0
0	1	0	36	1296	0	0	0	0	0	0	0	0	87	24.5008	0	0	0	0	106	76	88	6.4698	6.6728	108	78	90	6.59391	6.7728	0	0
0	0	0	38	1444	0	0	0	0	0	0	0	0	88	28.5547	0	0	0	1	104	70	83.6	6.27352	6.55952	101	66	80	6.04121	6.3752	0	0
1	1	1	76	5776	1	2	1	1	0	0	0	0	89	23.2872	0	0	0	1	152	86	112.4	13.3985	13.4544	124	78	96.4	12.2513	12.2704	0	0
1	1	1	73	5329	1	1	0	0	0	0	0	0	107	28.7026	1	0	0	1	148	85	110.2	12.6507	12.6786	116	75	91.4	11.2617	11.3213	0	0
0	1	1	58	3364	1	1	0	0	0	0	0	0	110	38.215	1	1	0	1	121	76	94	8.89228	9.076	127	74	95.2	8.98556	9.15184	0	0
1	1	0	33	1089	0	0	0	0	0	0	0	0	97	31.1532	0	1	0	1	152	124	135.2	9.10755	8.80684	138	100	115.2	7.94847	7.84284	0	0
0	0	0	33	1089	0	0	0	0	0	0	0	0	93	79	1	1	0	1	121	82	97.6	6.92847	6.99452	114	69	87	6.31415	6.4836	1	0
0	1	0	84	7056	0	0	0	0	0	1	1	0	107	32.0161	1	1	0	1	147	87	111	15.0124	15.1476	128	66	90.8	13.7284	13.5558	0	0
0	1	0	49	2401	0	0	0	0	0	0	0	0	81.5	23.4738	0	0	0	1	145	98	116.8	9.50436	9.32284	133	88	106	8.70095	8.6986	0	0
1	1	1	71	5041	1	1	1	1	0	0	0	0	92	22.7244	0	0	1	1	130	82	101.2	11.5983	11.649	128	83	101	11.5833	11.6348	0	0
0	1	0	64	4096	0	0	0	0	0	1	1	0	106	34.0277	1	1	0	1	143	96	114.8	11.418	11.3414	131	75	97.4	10.0675	10.1791	0	0
1	1	0	44	1936	0	0	0	0	0	0	0	0	91.5	29.737	0	0	0	0	130	87	104.2	8.07391	8.09496	127	85	101.8	7.90424	7.96344	0	0
0	1	1	55	3025	1	1	0	0	0	1	1	0	88	31.9425	0	1	0	1	124	82	98.8	8.86325	8.98132	117	74	91.2	8.27734	8.51468	0	0
1	1	1	48	2304	1	2	0	0	0	0	0	0	84	22.6056	0	0	0	1	134	85	104.6	8.49061	8.51032	118	86	98.8	8.06282	8.17856	0	0
0	0	1	60	3600	1	2	0	0	0	1	0	0	98	31.1503	1	1	0	1	109	78	90.4	8.89883	9.12176	117	84	97.2	9.42859	9.55968	0	0
0	0	0	34	1156	0	0	0	0	0	0	0	0	99	29.3848	1	0	0	1	143	85	108.2	7.59953	7.56096	113	64	83.6	6.13891	6.36048	0	0
0	1	0	37	1369	0	0	0	0	0	0	0	0	96.5	25.829	1	0	0	1	130	88	104.8	7.57517	7.57708	127	90	104.8	7.57517	7.57708	0	0
0	1	0	50	2500	0	0	1	1	0	0	0	0	92.5	25.3853	1	0	0	1	122	83	98.6	8.25681	8.37824	116	70	88.4	7.49211	7.78256	0	0
0	0	0	27	729	0	0	0	0	0	0	0	0	82	24.7475	0	0	0	0	116	70	88.4	6.31777	6.36484	106	67	82.6	6.03745	6.10616	0	0
0	1	0	33	1089	0	0	0	0	0	1	0	0	88	24.4627	0	0	0	1	130	89	105.4	7.38051	7.37048	128	92	106.4	7.43847	7.41868	0	0
1	1	1	49	2401	1	1	0	0	0	0	0	0	102	28.4091	0	0	0	1	174	119	141	11.3046	10.7216	136	89	107.8	8.83485	8.80264	0	0
0	1	1	65	4225	1	1	0	0	0	1	1	0	91.5	27.268	1	0	0	1	116	73	90.2	9.67607	9.85448	114	67	85.8	9.33548	9.55792	1	0
0	1	1	36	1296	1	1	0	0	0	0	0	0	75	22.3922	0	0	0	1	103	71	83.8	6.20915	6.4628	108	69	84.6	6.2588	6.5028	0	0
1	1	0	36	1296	0	0	0	0	0	0	0	0	88.5	25.7371	0	0	0	1	141	92	111.6	7.93437	7.8528	134	96	111.2	7.90955	7.8328	0	0
1	0	0	34	1156	0	0	0	0	0	0	0	0	75	20.1929	0	0	0	1	121	93	104.2	7.36203	7.36576	120	84	98.4	7.01766	7.08272	0	0
1	0	0	39	1521	0	0	0	0	0	1	0	0	111	29.8394	1	0	0	1	147	98	117.6	8.55248	8.37948	138	88	108	7.92186	7.8822	0	0
0	1	1	69	4761	1	1	0	0	0	0	0	0	102	29.3575	1	0	1	1	142	86	108.4	11.7738	11.7861	136	79	101.8	11.2717	11.3254	0	0
0	1	1	71	5041	1	1	1	1	0	1	1	0	98	31.6404	1	1	0	1	125	70	92	10.9076	10.9958	124	83	99.4	11.4631	11.5212	0	0
1	1	1	60	3600	1	3	0	0	0	1	1	0	96	27.7344	0	0	0	1	135	80	102	9.80254	9.8688	114	79	93	9.10139	9.2892	0	0
1	1	1	56	3136	1	1	0	0	0	1	1	0	90	25.6821	0	0	0	1	113	74	89.6	8.28165	8.54	111	74	88.8	8.21976	8.4904	0	0
0	1	0	47	2209	0	0	0	0	0	0	0	0	66	19.3132	0	0	0	0	124	88	102.4	8.22729	8.28204	113	75	90.2	7.33585	7.59152	0	0
1	1	1	31	961	1	1	0	0	0	0	0	0	107	33.0295	1	1	0	1	126	78	97.2	6.83512	6.8882	115	75	91	6.49439	6.5968	0	0
1	1	0	36	1296	0	0	0	0	0	0	0	0	91	26.1897	0	0	0	0	112	88	97.6	7.06555	7.1528	117	85	97.8	7.07797	7.1628	0	0
0	0	0	28	784	0	0	0	0	0	0	0	0	92	24.6832	1	0	0	1	107	70	84.8	6.13924	6.22416	105	69	83.4	6.06914	6.16088	0	0
0	1	1	65	4225	1	2	0	0	0	1	1	1	112	31.9922	1	1	1	1	119	77	93.8	9.95474	10.0971	119	71	90.2	9.67607	9.85448	0	0
0	1	0	57	3249	0	0	0	0	0	0	0	0	86	25.6544	0	0	0	0	134	88	106.4	9.717	9.71884	131	74	96.8	8.97227	9.11788	0	0
0	0	0	62	3844	0	0	0	0	0	0	0	0	93	26.208	1	0	0	1	108	72	86.4	8.89132	9.14704	103	62	78.4	8.26842	8.62224	0	0
0	1	1	73	5329	1	1	1	1	0	1	1	0	83	24.435	0	0	1	1	125	62	87.2	10.9513	11.018	127	66	90.4	11.1878	11.2491	0	0
0	1	1	54	2916	1	1	0	0	0	0	0	0	84.5	24.9199	0	0	0	1	118	78	94	8.36856	8.564	133	86	104.8	9.19772	9.22064	0	0
1	0	1	57	3249	1	4	0	0	0	1	1	1	79	20.6207	0	0	1	1	103	73	85	8.05688	8.3792	114	82	94.8	8.81712	8.99268	0	0
0	0	1	43	1849	1	1	0	0	0	1	1	0	99	35.451	1	1	0	1	114	74	90	6.99511	7.2362	119	79	95	7.34411	7.5072	0	0
0	1	1	39	1521	1	2	0	0	0	0	0	1	82	24.841	0	0	0	1	113	76	90.8	6.79199	6.99124	115	79	93.4	6.96278	7.12592	0	0
1	1	0	45	2025	0	0	0	0	0	0	0	0	102.5	32.45	1	1	0	1	119	87	99.8	7.85045	7.94392	120	83	97.8	7.70737	7.83312	0	0
0	1	0	33	1089	0	0	0	0	0	0	0	0	95	31.2213	1	1	0	1	146	109	123.8	8.44687	8.25736	120	81	96.6	6.87051	6.94632	0	0
1	1	0	70	4900	0	0	0	0	0	0	0	0	91	26.0375	0	0	0	1	145	86	109.6	12.0453	12.0558	147	89	112.2	12.2419	12.2389	1	0
0	1	0	35	1225	0	0	0	0	0	0	0	0	104.5	31.6158	1	1	0	1	121	80	96.4	6.94296	7.03716	116	74	90.8	6.6028	6.76052	0	0
0	1	1	65	4225	1	1	1	1	0	1	1	0	111	30.9646	1	1	0	1	109	66	83.2	9.13422	9.38268	109	63	81.4	8.99489	9.26136	0	0
1	0	0	55	3025	0	0	0	0	0	0	0	1	87	21.3789	0	0	0	1	165	88	118.8	10.4051	10.2093	140	82	105.2	9.35665	9.37428	0	0
0	1	0	60	3600	0	0	0	0	0	1	0	0	73	21.8606	0	0	0	1	122	76	94.4	9.21045	9.37936	115	66	85.6	8.52489	8.81264	1	0
0	0	1	71	5041	1	1	0	0	0	0	0	0	112.5	30.9245	1	1	0	1	114	73	89.4	10.7123	10.8112	106	64	80.8	10.0667	10.2006	0	0
0	0	0	47	2209	0	0	0	0	0	0	0	0	99	31.2213	1	1	0	1	120	87	100.2	8.06654	8.15752	119	78	94.4	7.64274	7.82924	0	0
1	1	1	44	1936	1	2	0	0	0	1	1	0	100	27.9328	0	0	1	1	138	105	118.2	9.06364	8.86216	124	93	105.4	8.15874	8.16072	0	0
0	0	1	55	3025	1	2	0	0	0	0	0	1	86	21.4844	0	0	1	1	109	80	91.6	8.30818	8.53924	106	73	86.2	7.89187	8.20768	1	0
0	0	1	64	4096	1	4	0	0	0	0	0	0	88	26.0375	0	0	0	1	164	91	120.2	11.8371	11.7022	143	86	108.8	10.9523	10.9406	0	0
0	1	0	45	2025	0	0	0	0	0	0	0	0	108	35.9963	1	1	0	1	129	92	106.8	8.35122	8.33172	118	85	98.2	7.73599	7.85528	1	0
0	1	1	24	576	1	1	0	0	0	0	0	0	77	21.9531	0	0	0	1	109	78	90.4	6.42521	6.40592	114	81	94.2	6.5879	6.56856	0	0
1	0	1	46	2116	1	1	0	0	0	1	1	0	109.5	29.4832	1	0	0	1	132	99	112.2	8.83883	8.732	123	85	100.2	7.97087	8.06	0	0
1	1	1	63	3969	1	2	0	0	0	1	1	0	96	27.8921	0	0	0	1	126	92	105.6	10.5433	10.5649	117	82	96	9.79679	9.9294	0	0
1	1	1	62	3844	1	2	0	0	0	0	0	0	107.5	33.0579	1	1	1	1	154	100	121.6	11.6321	11.4562	141	93	112.2	10.9002	10.8395	0	0
1	1	1	79	6241	1	2	0	0	0	0	0	0	98	25.7202	0	0	0	1	144	84	108	13.7091	13.7702	140	81	104.6	13.4743	13.5125	1	0
0	1	0	71	5041	0	0	0	0	0	0	0	0	76	19.4711	0	0	0	0	129	66	91.2	10.8475	10.939	115	61	82.6	10.2018	10.3284	0	0
1	1	0	56	3136	0	0	0	0	0	1	1	0	110	32.1417	1	1	0	1	113	91	99.8	9.07073	9.1724	108	73	87	8.08051	8.3788	0	0
0	0	1	43	1849	1	1	0	0	0	1	0	0	84	26.9372	0	0	0	1	135	93	109.8	8.37713	8.30936	122	78	95.6	7.38599	7.53972	0	0
1	1	0	46	2116	0	0	0	0	0	0	0	0	102	30.4532	0	1	0	1	118	79	94.6	7.56582	7.7464	119	80	95.6	7.63815	7.8024	0	0
0	1	0	54	2916	0	0	0	0	0	0	0	0	98	26.5023	1	0	0	1	135	71	96.6	8.56818	8.72208	93	53	69	6.44921	7.044	0	0
0	1	0	46	2116	0	0	0	0	0	0	0	0	84	29.1082	0	0	0	1	152	101	121.4	9.50427	9.2472	146	89	111.8	8.8099	8.7096	0	0
1	1	1	37	1369	1	1	0	0	0	0	0	0	90	27.13	0	0	0	1	133	90	107.2	7.72714	7.69852	123	83	99	7.20791	7.2836	1	0
0	1	1	69	4761	1	1	1	1	0	0	0	0	113	36.6535	1	1	0	1	134	78	100.4	11.1653	11.2277	125	68	90.8	10.435	10.5576	0	0
1	1	1	39	1521	1	3	0	0	0	0	0	0	127	41.2385	1	1	0	1	141	95	113.4	8.27659	8.16192	127	83	100.6	7.43575	7.49888	0	0
0	1	1	52	2704	1	1	0	0	0	0	0	0	79	22.7615	0	0	0	1	156	99	121.8	10.244	9.98648	121	87	100.6	8.63332	8.72296	0	0
0	1	1	53	2809	1	1	0	0	0	1	1	0	104	30.8429	1	1	0	1	123	84	99.6	8.67597	8.78212	117	76	92.4	8.12588	8.34868	0	0
1	0	0	46	2116	0	0	0	0	0	0	0	0	114.5	40.8093	1	1	0	1	153	97	119.4	9.35961	9.1352	114	79	93	7.45009	7.6568	0	0
0	1	0	45	2025	0	0	0	0	0	1	1	0	79	23.0078	0	0	0	1	137	93	110.6	8.62307	8.54224	127	89	104.2	8.16522	8.18768	0	0
0	0	1	42	1764	1	1	0	0	0	0	0	0	77.5	27.3033	0	0	0	1	118	69	88.6	6.8282	7.08416	120	65	87	6.71804	6.9984	0	0
0	0	0	29	841	0	0	0	0	0	0	0	0	98	35.5639	1	1	0	1	114	79	93	6.56371	6.6232	107	70	84.8	6.13937	6.24764	0	0
1	1	1	47	2209	1	1	0	0	0	0	0	1	100	30.9189	0	1	0	1	134	95	110.6	8.82646	8.74616	129	93	107.4	8.59264	8.56504	0	0
1	0	1	42	1764	1	1	0	0	0	1	0	0	103	31.8802	1	1	0	1	133	93	109	8.23275	8.1776	111	76	90	6.92459	7.1592	0	0
0	1	0	50	2500	0	0	0	0	0	0	0	0	91	26.2378	1	0	0	1	127	87	103	8.58669	8.6352	124	82	98.8	8.27181	8.38992	0	0
1	1	0	46	2116	0	0	0	0	0	0	0	0	96	30.0408	0	1	0	1	143	107	121.4	9.50427	9.2472	135	93	109.8	8.66524	8.5976	0	0
1	1	0	22	484	0	0	0	0	0	0	0	0	76	22.5309	0	0	0	0	115	69	87.4	6.33769	6.26704	124	67	89.8	6.43099	6.36688	1	0
1	0	1	52	2704	1	1	0	0	0	1	0	0	91.5	25.7449	0	0	0	1	116	90	100.4	8.61812	8.71104	120	90	102	8.73969	8.8064	0	0
0	1	1	41	1681	1	1	0	0	0	0	0	0	100	30.1162	1	1	0	1	123	75	94.2	7.14344	7.3084	104	64	80	6.17997	6.5558	0	0
0	0	1	77	5929	1	3	0	0	0	1	1	0	96	34.4841	1	1	1	1	137	76	100.4	12.7497	12.772	114	69	87	11.8001	11.7724	0	0
0	0	0	57	3249	0	0	0	0	0	1	0	0	103	30.1194	1	1	0	1	165	90	120	10.772	10.5702	120	67	88.2	8.30512	8.57952	0	0
1	0	0	27	729	0	0	0	0	0	0	0	0	73.5	23.3887	0	0	0	1	147	86	110.4	7.38107	7.34604	127	75	95.8	6.67543	6.69488	1	0
1	0	0	22	484	0	0	0	0	0	0	0	0	73	24.452	0	0	0	0	136	73	98.2	6.7575	6.71632	128	70	93.2	6.56315	6.50832	0	0
1	0	1	32	1024	1	1	0	0	0	0	0	0	99	29.4029	0	0	0	1	123	80	97.2	6.86819	6.92992	112	66	84.4	6.14523	6.32064	0	0
1	1	1	38	1444	0	0	0	0	0	0	0	0	110	34.718	1	1	0	1	143	86	108.8	7.89973	7.84976	128	80	99.2	7.28022	7.35824	0	0
1	0	0	29	841	0	0	0	0	0	0	0	0	107	29.9489	1	1	0	1	150	96	117.6	7.83673	7.74988	129	84	102	7.02945	7.0354	0	0
1	1	0	45	2025	0	0	0	0	0	0	0	0	108	30.6689	1	1	0	1	123	94	105.6	8.26537	8.26524	116	85	97.4	7.67876	7.81096	0	0
0	0	1	53	2809	1	2	0	0	0	0	0	0	82.5	24.6097	0	0	0	1	115	76	91.6	8.06475	8.30052	112	74	89.2	7.88139	8.15604	0	0
1	1	1	50	2500	0	0	0	0	0	0	0	0	93	28.7177	0	0	0	1	150	103	121.8	9.99615	9.73312	130	89	105.4	8.76662	8.77536	0	0
1	1	0	33	1089	0	0	0	0	0	0	0	0	88	24.6181	0	0	0	0	133	87	105.4	7.38051	7.37048	128	81	99.8	7.05597	7.10056	1	0
0	1	0	66	4356	0	0	0	0	0	1	0	0	109	36.6782	1	1	0	1	129	70	93.6	10.1101	10.2456	125	70	92	9.98668	10.1368	0	0
1	1	1	54	2916	1	1	0	0	0	0	0	0	107	32.0438	1	1	0	1	162	111	131.4	11.2399	10.8379	123	91	103.8	9.12095	9.15984	0	0
1	0	0	53	2809	0	0	1	1	0	1	1	1	90	26.1852	0	0	0	1	148	95	116.2	9.94424	9.78144	153	96	118.8	10.1429	9.93796	1	0
0	1	0	39	1521	0	0	0	0	0	0	0	0	95	27.4145	1	0	0	1	141	104	118.8	8.63131	8.44164	128	89	104.6	7.69851	7.70608	0	0
0	0	1	63	3969	1	1	1	1	0	1	1	0	93	25.0505	1	0	1	1	133	73	97	9.87456	9.9956	136	73	98.2	9.96787	10.075	1	0
1	1	1	49	2401	1	1	0	0	0	0	0	0	107	30.5985	1	1	0	1	123	82	98.4	8.13559	8.25932	106	74	86.8	7.27267	7.58884	0	0
1	1	1	62	3844	1	1	0	0	0	0	0	0	112	28.982	1	0	0	1	140	100	116	11.1961	11.0888	126	87	102.6	10.1527	10.2098	0	0
0	0	0	47	2209	0	0	0	0	0	0	0	0	100	31.231	1	1	0	1	120	70	90	7.32124	7.5802	108	60	79.2	6.53209	6.96892	1	0
1	0	0	42	1764	0	0	0	0	0	1	1	1	88	27.6584	0	0	0	1	128	93	107	8.09505	8.0704	130	84	102.4	7.77833	7.82384	0	0
0	1	1	69	4761	1	3	1	1	0	1	1	0	94	30.0801	1	1	0	1	164	77	111.8	12.0324	12.0234	163	86	116.8	12.4127	12.3724	0	0
0	1	0	47	2209	0	0	0	0	0	0	0	0	80	28	0	0	0	0	101	72	83.6	6.85359	7.21796	111	69	85.8	7.01434	7.34248	1	0
0	1	1	84	7056	1	1	0	0	0	1	1	0	79	23.1994	0	0	0	1	127	60	86.8	13.4742	13.2406	117	61	83.4	13.2581	12.9727	0	0
1	1	0	32	1024	0	0	0	0	0	0	0	0	100	30.1276	0	1	0	1	138	98	114	7.81708	7.7296	123	80	97.2	6.86819	6.92992	0	0
0	1	1	48	2304	1	1	0	0	0	0	0	0	82	25.4687	0	0	0	1	132	87	105	8.52011	8.5332	120	68	88.8	7.32527	7.60656	0	0
1	1	0	68	4624	0	0	0	0	0	0	0	0	100	27.8204	0	0	0	1	145	89	111.4	11.8258	11.8121	134	80	101.6	11.0763	11.1339	0	0
1	0	0	35	1225	0	0	1	1	0	1	0	0	95	31.0937	0	1	0	1	137	93	110.6	7.80551	7.73864	125	83	99.8	7.14949	7.20512	0	0
0	1	0	57	3249	0	0	0	0	0	0	0	0	114	38.7643	1	1	1	1	147	77	105	9.60839	9.6312	136	71	97	8.98778	9.1304	0	0
0	1	0	48	2304	0	0	0	0	0	0	0	0	84	27.7344	0	0	0	1	148	105	122.2	9.78871	9.51704	135	87	106.2	8.60862	8.60184	0	0
0	1	1	65	4225	1	1	0	0	0	0	0	0	75	20.8514	0	0	0	1	125	84	100.4	10.4656	10.542	104	68	82.4	9.0723	9.32876	1	0
0	1	1	57	3249	1	1	0	0	0	0	0	0	86	22.2331	0	0	0	1	120	82	97.2	9.0033	9.14292	127	79	98.2	9.08088	9.20552	0	0
0	0	0	34	1156	0	0	0	0	0	0	0	0	76	19.257	0	0	0	0	110	76	89.6	6.49516	6.65328	108	77	89.4	6.48329	6.64352	0	0
0	1	1	66	4356	1	1	0	0	0	1	1	0	97	31.5776	1	1	1	1	140	82	105.2	11.0051	11.0344	113	71	87.8	9.66265	9.8512	0	0
1	1	0	29	841	0	0	0	0	0	0	0	0	111.5	33.0752	1	1	0	1	127	87	103	7.0812	7.0812	116	76	92	6.51196	6.5774	0	0
1	0	0	50	2500	0	0	0	0	0	0	0	0	106	32.9796	1	1	0	1	135	95	111	9.18646	9.1024	123	82	98.4	8.24182	8.36656	0	0
1	1	0	53	2809	0	0	1	1	0	0	0	0	110	31.7094	1	1	0	1	144	91	112.2	9.63864	9.54064	126	77	96.6	8.44676	8.60152	0	0
1	0	0	64	4096	0	0	0	0	0	0	0	0	93	26.7578	0	0	0	1	141	95	113.4	11.3093	11.2479	129	91	106.2	10.7505	10.767	0	0
0	1	0	45	2025	0	0	0	0	0	0	0	0	93.5	27.4145	1	0	0	1	135	90	108	8.43707	8.3982	125	87	102.2	8.02214	8.07688	0	0
1	0	1	30	900	1	1	0	0	0	0	0	0	113	33.3333	1	1	0	1	135	85	105	7.22243	7.212	114	72	88.8	6.35769	6.46032	0	0
1	1	0	46	2116	0	0	0	0	0	0	0	0	110	30.4876	1	1	0	1	139	97	113.8	8.95456	8.8216	125	89	103.4	8.20233	8.2392	0	0
1	1	0	32	1024	0	0	0	0	0	0	0	0	114.5	34.6471	1	1	0	1	113	71	87.8	6.33726	6.48248	118	71	89.8	6.45023	6.57768	0	0
0	1	1	59	3481	1	4	1	1	1	1	1	0	100	29.2822	1	0	1	1	162	84	115.2	10.6841	10.5656	144	89	111	10.3571	10.2976	0	0
1	1	1	65	4225	1	1	0	0	0	0	0	0	92	26.406	0	0	0	1	141	78	103.2	10.6824	10.7307	128	84	101.6	10.5585	10.6228	1	0
0	1	1	70	4900	1	1	0	0	0	0	0	0	100	30.4272	1	1	0	1	133	76	98.8	11.2288	11.2955	129	56	85.2	10.2007	10.3381	0	0
1	1	1	53	2809	1	2	0	0	0	1	1	0	105	27.6989	1	0	1	1	138	90	109.2	9.40943	9.36004	113	78	92	8.09532	8.3246	0	0
0	1	0	28	784	0	0	0	0	0	0	0	0	70	18.7109	0	0	0	0	123	89	102.6	7.03042	7.02872	119	86	99.2	6.86019	6.87504	0	0
0	1	0	34	1156	0	0	0	0	0	0	0	0	94.9	29.0318	1	0	0	1	113	76	90.8	6.56641	6.71184	102	63	78.6	5.84204	6.11648	0	0
0	1	0	48	2304	0	0	0	0	0	0	0	0	84	25.9107	0	0	0	0	110	81	92.6	7.60554	7.82392	109	75	88.6	7.31052	7.59512	0	0
1	1	1	51	2601	1	2	0	0	0	0	0	0	98.5	30.8463	0	1	0	1	151	92	115.6	9.65063	9.4922	124	77	95.8	8.15571	8.324	0	0
1	0	0	40	1600	0	0	0	0	0	0	0	0	83	21.9646	0	0	0	0	108	78	90	6.79675	7.016	107	67	83	6.32918	6.6492	0	0
0	0	0	58	3364	0	0	1	1	0	1	1	1	95	33.284	1	1	0	1	130	69	93.4	8.84563	9.03808	132	90	106.8	9.88732	9.88496	0	0
0	1	1	61	3721	1	2	1	1	0	1	1	0	98	31.7234	1	1	0	1	139	84	106	10.264	10.2778	122	77	95	9.407	9.5628	0	0
1	0	0	44	1936	0	0	0	0	0	0	0	0	79	21.7993	0	0	0	1	157	102	124	9.47367	9.18	122	88	101.6	7.8901	7.95248	0	0
1	1	1	63	3969	1	1	0	0	0	0	0	0	107	27.4717	1	0	0	1	139	90	109.6	10.8544	10.8297	112	75	89.8	9.31466	9.51896	1	0
0	1	1	74	5476	1	3	0	0	0	1	1	0	102	27.8488	1	0	1	1	119	84	98	11.9509	11.9912	107	74	87.2	11.1603	11.205	0	0
1	0	1	54	2916	1	1	0	0	0	0	0	0	87	22.46	0	0	0	1	135	93	109.8	9.58159	9.52464	111	74	88.8	7.96934	8.24784	0	0
1	1	1	43	1849	1	3	0	0	0	1	0	0	110	30.6689	1	1	0	1	159	102	124.8	9.42412	9.12236	134	93	109.4	8.34921	8.28768	0	0
1	1	0	49	2401	0	0	0	0	0	0	0	0	106	30.9917	1	1	0	1	135	93	109.8	8.98363	8.91824	132	92	108	8.84973	8.8142	1	0
0	1	0	20	400	0	0	0	0	0	0	0	0	108	42.3378	1	1	0	1	133	74	97.6	6.75092	6.68304	120	74	92.4	6.57037	6.47296	0	0
1	0	1	58	3364	1	1	0	0	0	0	0	0	102	33.0171	0	1	0	1	146	89	111.8	10.276	10.201	123	75	94.2	8.90782	9.08864	0	0
0	1	0	51	2601	0	0	0	0	0	0	0	0	83	24.0346	0	0	0	0	130	82	101.2	8.56342	8.6426	115	67	86.2	7.4309	7.7576	0	0
1	1	0	31	961	0	0	0	0	0	0	0	0	140	51.2978	1	1	0	1	138	89	108.6	7.46162	7.424	123	77	95.4	6.7362	6.8036	0	0
0	0	0	35	1225	0	0	0	0	0	0	0	0	96	35.8789	1	1	1	1	118	75	92.2	6.68784	6.82968	114	72	88.8	6.48132	6.66172	0	0
1	0	0	45	2025	0	0	0	0	0	0	0	1	95	28.419	0	0	0	1	147	98	117.6	9.12384	8.93004	135	99	113.4	8.82338	8.69736	0	0
1	1	1	78	6084	1	1	0	0	0	1	1	0	97	27.2664	0	0	0	1	154	90	115.6	14.0288	14.1243	125	71	92.6	12.4193	12.3947	0	0
0	0	0	34	1156	0	0	0	0	0	0	0	0	104.5	30.4053	1	1	0	1	154	108	126.4	8.68015	8.44912	135	98	112.8	7.87266	7.78544	0	0
0	1	0	65	4225	0	0	0	0	0	0	0	0	88	26.9286	0	0	0	1	114	70	87.6	9.47481	9.67924	120	78	94.8	10.0321	10.1645	1	0
0	1	0	34	1156	0	0	0	0	0	0	0	0	83	22.699	0	0	0	1	143	98	116	8.06265	7.9416	129	80	99.6	7.08891	7.14128	0	0
0	1	0	32	1024	0	0	0	0	0	0	0	0	93	30.8463	1	1	0	1	130	92	107.2	7.43301	7.40592	133	98	112	7.70412	7.6344	0	0
0	1	0	40	1600	0	0	0	0	0	0	0	0	90	27.7344	1	0	0	1	108	76	88.8	6.7166	6.95312	104	75	86.6	6.56965	6.83784	0	0
0	0	0	52	2704	0	0	0	0	0	1	1	0	127	42.283	1	1	0	1	111	67	84.6	7.41768	7.76936	107	63	80.6	7.11377	7.53096	0	0
1	1	0	30	900	0	0	0	0	0	0	0	0	89	25.9259	0	0	0	1	141	88	109.2	7.44662	7.40688	121	77	94.6	6.66729	6.72944	0	0
1	1	1	53	2809	1	2	0	0	0	1	1	0	103.5	25.464	1	0	0	1	125	84	100.4	8.73709	8.83028	111	78	91.2	8.03419	8.27644	0	0
0	0	0	41	1681	0	0	0	0	0	0	0	0	87	20.4284	0	0	0	1	133	92	108.4	8.1069	8.061	137	93	110.6	8.25617	8.1776	0	0
1	1	0	46	2116	0	0	0	0	0	0	0	0	110	31.3007	1	1	0	1	134	91	108.2	8.54951	8.508	125	87	102.2	8.11553	8.172	0	0
1	1	1	61	3721	1	1	1	1	0	1	1	0	106	28.7698	1	0	0	1	166	94	122.8	11.5729	11.3698	144	82	106.8	10.3263	10.3298	0	0
1	1	1	50	2500	1	1	1	1	0	0	0	0	115	33.0946	1	1	1	1	145	92	113.2	9.3514	9.23088	142	89	110.2	9.12648	9.05568	1	0
1	0	0	55	3025	0	0	1	1	0	1	0	0	112	31.6397	1	1	0	1	137	94	111.2	9.81921	9.74268	123	82	98.4	8.83241	8.95676	0	0
1	1	1	54	2916	1	1	1	0	0	0	0	0	104.5	34.1908	1	1	0	1	138	92	110.4	9.62766	9.56112	127	88	103.6	9.10559	9.14768	0	0
0	1	0	61	3721	0	0	0	0	0	0	0	0	99	33.6719	1	1	0	1	124	76	95.2	9.42258	9.5758	113	64	83.6	8.51882	8.8218	0	0
1	0	0	36	1296	0	0	0	0	0	0	0	0	84	26.3605	0	0	0	1	142	103	118.6	8.36878	8.2028	125	86	101.6	7.31379	7.3528	0	0
1	1	1	60	3600	1	2	1	1	0	1	1	0	101	27.9613	0	0	0	1	159	103	125.4	11.6255	11.3758	144	91	112.2	10.5972	10.5257	1	0
0	0	1	29	841	1	1	0	0	0	0	0	0	86.5	29.1363	0	0	0	1	128	88	104	7.13295	7.127	113	73	89	6.35671	6.44	1	0
0	0	0	52	2704	0	0	0	0	0	1	1	0	100	29.7442	1	0	1	1	107	53	74.6	6.6579	7.17336	108	61	79.8	7.05299	7.48328	0	0
0	1	1	61	3721	1	1	1	1	0	0	0	0	104	37.0159	1	1	0	1	133	80	101.2	9.89005	9.9658	120	67	88.2	8.87721	9.1208	0	0
1	1	1	50	2500	1	2	0	0	0	0	0	0	109	29.6914	1	0	0	1	133	91	107.8	8.94655	8.91552	114	78	92.4	7.79199	8.01616	0	0
1	1	1	48	2304	1	2	0	0	0	0	0	0	94	28.6134	0	0	0	1	138	88	108	8.74138	8.7048	130	82	101.2	8.23984	8.31584	0	0
0	1	1	62	3844	0	0	0	0	0	0	0	0	98	28.8415	1	0	0	1	149	102	120.8	11.5698	11.4037	147	90	112.8	10.9469	10.8789	0	0
1	1	1	66	4356	1	4	1	1	0	1	1	0	120	34.4022	1	1	1	1	194	118	148.4	14.3379	13.972	182	116	142.4	13.875	13.564	1	0
0	0	0	30	900	0	0	0	0	0	0	0	0	106	35.8408	1	1	0	1	149	100	119.6	8.00176	7.88944	134	83	103.4	7.13702	7.13776	1	0
1	1	1	32	1024	1	2	0	0	0	1	1	0	110	33.218	1	1	0	1	153	92	116.4	7.95264	7.84384	128	82	100.4	7.04893	7.08224	1	0
0	0	0	40	1600	0	0	0	0	0	0	0	0	103.5	31.7329	1	1	0	1	134	92	108.8	8.05252	8.00112	115	78	92.8	6.98378	7.16272	0	0
0	1	1	53	2809	1	2	1	1	0	0	0	0	92	27.4844	1	0	0	1	114	67	85.8	7.62162	7.95136	115	77	92.2	8.1106	8.33664	0	0
0	1	0	20	400	0	0	0	0	0	0	0	0	90	27.3955	1	0	0	1	127	81	99.4	6.81341	6.75576	121	81	97	6.73009	6.6588	0	0
1	1	1	61	3721	1	2	0	0	0	0	0	0	101	29.3947	0	0	1	1	171	112	135.6	12.5702	12.2018	159	106	127.2	11.9157	11.6558	0	0
1	1	0	54	2916	0	0	0	0	0	0	0	0	86	23.8751	0	0	0	1	159	94	120	10.3647	10.1448	127	85	101.8	8.9674	9.03824	1	0
0	0	0	48	2304	0	0	0	0	0	0	0	0	93.5	32.6814	1	1	0	1	121	73	92.2	7.57604	7.80104	111	63	82.2	6.83848	7.22904	0	0
1	1	1	39	1521	1	4	0	0	0	0	0	0	112	30.2343	1	1	0	1	129	85	102.6	7.56713	7.60248	123	82	98.4	7.29123	7.38492	0	0
1	1	1	51	2601	1	1	0	0	0	1	0	1	102	30.0712	0	1	0	1	134	94	110	9.22782	9.1618	124	82	98.8	8.38221	8.501	0	0
0	1	1	69	4761	1	1	0	0	0	0	0	0	86	24.8889	0	0	0	1	137	87	107	11.6673	11.6884	133	96	110.8	11.9563	11.9536	0	0
1	0	1	62	3844	1	1	1	1	1	0	0	0	126	43.75	1	1	1	1	138	75	100.2	9.96583	10.0523	115	68	86.8	8.92247	9.17328	0	0
0	1	1	56	3136	1	1	0	0	0	0	0	0	84	22.8405	0	0	0	1	159	94	120	10.6334	10.4248	126	85	101.4	9.1945	9.2716	0	0
1	1	0	39	1521	0	0	0	0	0	0	0	0	103	26.449	1	0	0	1	143	97	115.4	8.40797	8.26552	119	83	97.4	7.22554	7.33312	0	0
0	1	1	49	2401	1	4	1	1	0	1	1	0	97	24.7934	1	0	0	1	173	109	134.6	10.8285	10.3517	131	81	101	8.329	8.4096	0	0
0	0	1	60	3600	1	2	0	0	0	1	1	0	97	27.3439	1	0	0	1	141	95	113.4	10.6907	10.603	118	66	86.8	8.61837	8.88992	1	0
0	1	0	39	1521	0	0	0	0	0	0	0	0	100	33.1325	1	1	0	1	132	89	106.2	7.80362	7.78896	130	79	99.4	7.35692	7.43672	0	0
1	1	0	44	1936	0	0	0	0	0	0	0	0	89	28.601	0	0	0	1	138	94	111.6	8.59705	8.50048	117	80	94.8	7.40938	7.57984	0	0
1	1	0	28	784	0	0	0	0	0	0	0	0	86	25.6801	0	0	0	0	120	69	89.4	6.36954	6.43208	117	72	90	6.39958	6.4592	0	0
0	1	1	52	2704	1	3	0	0	0	1	0	0	104	31.8254	1	1	0	1	176	96	128	10.7151	10.356	116	79	93.8	8.11667	8.31768	0	0
1	1	0	67	4489	0	0	1	1	0	1	1	0	94	26.0407	0	0	0	1	158	89	116.6	12.0525	11.989	127	84	101.2	10.8692	10.9325	1	0
0	0	0	49	2401	0	0	0	0	0	0	0	0	103	28.578	1	0	0	1	145	97	116.2	9.45973	9.28816	139	82	104.8	8.61168	8.62924	0	0
0	0	0	52	2704	0	0	0	0	0	0	0	0	87.5	26.1719	0	0	0	1	164	112	132.8	11.0798	10.6421	121	86	100	8.58773	8.6872	0	0
0	0	1	66	4356	1	1	0	0	0	1	1	1	108	31.6911	1	1	1	1	145	69	99.4	10.5576	10.64	116	58	81.2	9.15346	9.4024	1	0
0	1	1	53	2809	1	1	0	0	0	0	0	0	90	26.7986	1	0	0	1	130	90	106	9.16494	9.1674	119	84	98	8.55373	8.6858	0	0
0	1	1	55	3025	1	1	0	0	0	0	0	0	106	28.3168	1	0	0	1	116	83	96.2	8.66281	8.82168	97	68	79.6	7.38305	7.80244	0	0
1	1	1	41	1681	1	1	0	0	0	1	1	0	102	29.4155	0	0	0	1	127	76	96.4	7.2927	7.425	100	62	77.2	5.99	6.4074	0	0
1	1	1	44	1936	1	1	0	0	0	1	0	0	116	34.1063	1	1	0	1	153	96	118.8	9.10606	8.89504	131	84	102.8	7.97494	8.01824	0	0
0	1	1	64	4096	1	3	0	0	0	0	0	0	87	27.5391	0	0	0	1	120	71	90.6	9.53977	9.72488	116	61	83	8.94992	9.2172	0	0
0	0	0	59	3481	0	0	0	0	0	0	0	0	90	24.8016	1	0	0	1	122	84	99.2	9.4385	9.54476	116	68	87.2	8.50432	8.77916	0	0
1	1	1	51	2601	1	1	0	0	0	1	1	0	105	33.6593	1	1	0	1	151	106	124	10.2848	9.9878	136	94	110.8	9.28822	9.209	0	0
1	1	0	52	2704	0	0	0	0	0	0	0	0	95	24.5351	0	0	0	1	131	96	110	9.34751	9.2832	129	92	106.8	9.10438	9.09248	1	0
0	0	1	41	1681	1	2	0	0	0	0	0	0	100	31.2889	1	1	0	1	124	88	102.4	7.6998	7.743	118	81	95.8	7.25199	7.3932	0	0
0	1	0	75	5625	0	0	0	0	0	0	0	0	83	24.6094	0	0	0	0	131	83	102.2	12.4609	12.4965	113	60	81.2	10.9388	10.9551	0	0
0	1	1	57	3249	1	2	0	0	0	0	0	0	89	19.4674	1	0	0	1	156	93	118.2	10.6324	10.4575	129	83	101.4	9.32912	9.40584	0	0
0	1	1	74	5476	1	2	1	1	0	0	0	0	102	28.5547	1	0	1	1	143	84	107.6	12.6537	12.6901	120	66	87.6	11.1895	11.2341	0	0
0	1	1	71	5041	1	2	0	0	0	0	0	0	84	25.4222	0	0	0	1	131	69	93.8	11.0427	11.1236	113	64	83.6	10.2769	10.3994	0	0
1	0	0	55	3025	0	0	0	0	0	0	0	0	102	26.4919	0	0	0	1	141	98	115.2	10.1276	9.98828	114	79	93	8.41611	8.6252	0	0
1	0	0	49	2401	0	0	0	0	0	1	0	0	89	25.7091	0	0	0	1	172	98	127.6	10.3078	9.94708	141	101	117	9.51924	9.3344	0	0
0	0	1	34	1156	1	1	0	0	0	0	0	0	95	33.7604	1	1	0	1	133	89	106.6	7.50453	7.48288	118	80	95.2	6.82766	6.92656	1	0
0	1	1	51	2601	1	1	0	0	0	1	1	0	96	28.7197	1	0	0	1	139	82	104.8	8.83522	8.855	125	89	103.4	8.72952	8.7724	0	0
1	1	1	44	1936	1	1	0	0	0	1	1	0	102	30.4709	0	1	0	1	122	83	98.6	7.67802	7.78808	117	76	92.4	7.23971	7.44832	0	0
0	1	1	61	3721	1	4	0	0	0	1	1	0	84	24.2286	0	0	0	1	117	67	87	8.78372	9.0428	114	55	78.6	8.12927	8.4968	0	0
0	1	0	48	2304	0	0	0	0	0	1	1	0	85	24.977	0	0	0	1	121	82	97.6	7.97432	8.10992	119	77	93.8	7.69405	7.89256	0	0
0	0	1	37	1369	1	4	1	1	0	0	0	0	90	26.2643	1	0	0	1	137	92	110	7.90444	7.8402	128	95	108.2	7.79046	7.74912	0	0
0	0	1	82	6724	1	3	1	0	0	0	0	0	88	23.3355	0	0	1	1	166	100	126.4	15.579	15.8718	143	81	105.8	14.2213	14.2733	0	0
0	1	1	56	3136	1	2	1	1	1	1	1	0	108	31.6037	1	1	1	1	131	71	95	8.69939	8.8748	134	74	98	8.93148	9.0608	1	0
0	0	1	66	4356	1	1	1	1	1	1	1	0	102	26.7578	1	0	0	1	143	72	100.4	10.6347	10.708	115	73	89.8	9.81695	9.9872	0	0
0	1	1	64	4096	1	1	1	1	0	0	0	0	98	29.621	1	0	0	1	158	87	115.4	11.4645	11.3815	139	79	103	10.5021	10.5532	0	0
0	1	1	59	3481	0	0	0	0	0	0	0	0	110	35.4367	1	1	0	1	123	80	97.2	9.2828	9.41716	120	71	90.6	8.769	8.99608	0	0
0	1	0	62	3844	0	0	0	0	0	1	1	0	91	28.8051	1	0	0	1	111	70	86.4	8.89132	9.14704	117	66	86.4	8.89132	9.14704	0	0
1	1	0	26	676	0	0	0	0	0	0	0	0	95	27.143	0	0	0	0	132	81	101.4	6.92564	6.9184	137	76	100.4	6.87909	6.8744	0	0
0	1	0	65	4225	0	0	0	0	0	0	0	0	92	25.3906	1	0	0	1	117	74	91.2	9.75348	9.92188	133	80	101.2	10.5275	10.5959	0	0
0	0	1	64	4096	1	3	0	0	0	0	0	0	80	24.6094	0	0	0	1	141	78	103.2	10.5177	10.5666	131	64	90.8	9.55529	9.73824	0	0
1	1	1	60	3600	1	4	0	0	0	1	1	0	106	33.6123	1	1	0	1	163	95	122.2	11.3762	11.1697	134	85	104.6	10.0051	10.0362	0	0
1	1	1	34	1156	0	0	0	0	0	0	0	0	97	28.4735	0	0	0	1	119	83	97.4	6.95828	7.03392	135	83	103.8	7.33828	7.34624	1	0
0	1	1	58	3364	1	2	0	0	0	1	0	0	90	28	1	0	0	1	103	71	83.8	8.09935	8.43136	101	55	73.4	7.29087	7.77408	0	0
0	1	1	57	3249	0	0	0	0	0	1	0	0	82	25.717	0	0	0	1	142	81	105.4	9.63942	9.65624	132	76	98.4	9.09639	9.21804	0	0
0	1	1	50	2500	1	2	0	0	0	1	0	0	94	27.0641	1	0	0	1	136	90	108.4	8.99153	8.95056	130	75	97	8.13686	8.2848	0	0
1	1	1	53	2809	1	1	0	0	0	1	1	0	90	24.2513	0	0	1	1	164	93	121.4	10.3415	10.0945	143	82	106.4	9.1955	9.19148	0	0
1	1	1	74	5476	1	1	1	1	1	1	1	0	102	26.0571	0	0	1	1	188	87	127.4	14.1032	14.1315	148	85	110.2	12.844	12.8794	1	0
0	1	1	22	484	1	1	1	1	0	1	1	0	96	30.854	1	1	0	1	117	77	93	6.55537	6.5	114	64	84	6.20553	6.1256	1	0
0	1	1	43	1849	1	1	1	1	0	1	1	0	89	25.2759	1	0	0	1	152	97	119	9.01928	8.808	133	84	103.6	7.94438	7.97332	0	0
0	0	1	76	5776	0	0	1	1	0	1	1	0	77	19.5556	0	0	0	1	133	71	95.8	12.2083	12.226	128	77	97.4	12.323	12.3444	0	0
0	1	1	68	4624	1	1	1	1	0	1	1	0	95	31.6337	1	1	0	1	143	70	99.2	10.8928	10.9678	134	67	93.8	10.4798	10.5942	0	0
0	1	1	78	6084	1	4	1	1	1	1	1	0	87	28.229	0	0	1	1	167	60	102.8	13.1331	13.1618	183	78	120	14.3367	14.4552	0	0
0	1	1	57	3249	1	2	1	1	1	1	1	0	80	25.6312	0	0	0	1	146	99	117.8	10.6014	10.4325	120	77	94.2	8.77057	8.95512	1	0
0	1	1	51	2601	1	2	1	1	1	1	1	0	107	33.6949	1	1	1	1	158	89	116.6	9.72613	9.5512	126	72	93.6	7.98961	8.1942	0	0
0	1	1	58	3364	1	1	0	0	0	1	1	0	97	36.7187	1	1	0	1	130	83	101.8	9.49863	9.56896	122	82	98	9.20323	9.3288	0	0
1	1	1	71	5041	1	1	0	0	0	0	0	0	107	31.7025	1	1	0	1	185	96	131.6	13.8807	13.8074	131	76	98	11.358	11.4218	0	0
0	1	1	87	7569	1	2	0	0	0	1	1	0	93	22.5827	1	0	0	1	158	71	105.8	15.3995	15.4617	133	63	91	14.5168	14.2688	1	0
0	1	0	48	2304	0	0	0	0	0	1	1	0	89	21.2585	1	0	0	1	135	87	106.2	8.60862	8.60184	122	80	96.8	7.91531	8.06416	0	0
0	1	0	42	1764	0	0	0	0	0	0	0	0	103	32.4661	1	1	0	1	150	103	121.8	9.11403	8.86368	125	90	104	7.88849	7.9096	0	0
1	1	0	29	841	0	0	0	0	0	0	0	0	104	36.3372	1	1	0	1	128	85	102.2	7.0398	7.04456	116	74	90.8	6.44986	6.52244	1	0
0	0	0	35	1225	0	0	0	0	0	0	0	0	94	26.5731	1	0	0	1	136	88	107.2	7.59898	7.57068	126	85	101.4	7.24668	7.28416	0	0
1	0	0	59	3481	0	0	0	0	0	1	0	1	100	29.2969	0	0	0	1	159	99	123	11.2913	11.0632	129	76	97.2	9.2828	9.41716	0	0
1	1	0	39	1521	0	0	0	0	0	0	0	0	96	30.7787	0	1	0	1	127	93	106.6	7.82989	7.80968	123	85	100.2	7.40948	7.47816	0	0
0	1	0	46	2116	0	0	0	0	0	0	0	0	99	30.4867	1	1	0	1	120	80	96	7.66708	7.8248	116	75	91.4	7.33436	7.5672	0	0
0	0	0	54	2916	0	0	0	0	0	1	1	0	80	18.1661	0	0	0	1	150	88	112.8	9.81192	9.70704	120	73	91.8	8.19966	8.43024	0	0
0	1	0	48	2304	0	0	0	0	0	0	0	0	110	38.0623	1	1	0	1	135	89	107.4	8.69712	8.67048	117	84	97.2	7.94481	8.08704	0	0
0	1	0	47	2209	0	0	0	0	0	1	1	0	86	24.1672	0	0	0	1	132	84	103.2	8.28575	8.32732	129	79	99	7.97886	8.0896	0	0
0	1	0	40	1600	0	0	0	0	0	0	0	0	84	24.9199	0	0	0	0	122	80	96.8	7.25096	7.37232	112	72	88	6.66316	6.9112	0	0
0	1	0	35	1225	0	0	0	0	0	0	0	1	88	28.6869	0	0	0	1	140	104	118.4	8.2793	8.12396	128	89	104.6	7.44105	7.44224	0	0
1	0	0	51	2601	0	0	0	0	0	1	0	0	96	26.8544	0	0	0	1	132	93	108.6	9.12212	9.0792	118	79	94.6	8.06511	8.2532	1	0
1	1	0	42	1764	0	0	0	0	0	0	0	0	90	26.6436	0	0	0	0	120	83	97.8	7.46162	7.57728	116	80	94.4	7.22753	7.39504	0	0
0	1	0	54	2916	0	0	1	1	0	1	1	0	96	22.6203	1	0	0	1	146	85	109.4	9.55088	9.50032	118	71	89.8	8.04611	8.30864	0	0
1	1	0	42	1764	0	0	0	0	0	0	0	0	110	38.8724	1	1	0	1	130	92	107.2	8.10882	8.08112	123	77	95.4	7.29638	7.44864	0	0
1	0	0	39	1521	0	0	0	0	0	0	0	0	105	30.0408	1	1	0	1	137	80	102.8	7.58027	7.61284	121	76	94	7.0022	7.157	0	0
0	0	0	53	2809	0	0	0	0	0	0	0	0	105	33.9844	1	1	0	1	135	88	106.8	9.22607	9.21556	115	69	87.4	7.74387	8.04768	0	0
0	0	0	51	2601	0	0	0	0	0	0	0	0	101	29.0006	1	0	0	1	123	82	98.4	8.35201	8.4774	116	76	92	7.86881	8.0998	0	0
0	1	0	47	2209	0	0	0	0	0	1	1	0	82.5	25.3906	0	0	0	1	145	84	108.4	8.66571	8.62164	134	71	96.2	7.77426	7.93112	0	0
1	1	0	64	4096	0	0	0	0	0	0	0	1	87	24.1314	0	0	0	1	155	111	128.6	12.489	12.2633	127	82	100	10.2693	10.3528	0	0
1	1	0	38	1444	0	0	0	0	0	0	0	1	108.5	34.0864	1	1	0	1	119	81	96.2	7.08662	7.20464	138	80	103.2	7.53835	7.56304	1	0
1	1	0	47	2209	0	0	0	0	0	0	0	1	106.5	26.5227	1	0	0	1	157	105	125.8	9.93711	9.60648	130	93	107.8	8.62187	8.58768	0	0
1	1	0	60	3600	0	0	0	0	0	0	0	0	110	30.0968	1	1	0	1	159	91	118.2	11.0646	10.9121	114	72	88.8	8.77418	9.01872	1	0
0	1	0	46	2116	0	0	0	0	0	0	0	0	93	24.0238	1	0	0	1	125	91	104.6	8.28912	8.3064	111	72	87.6	7.05951	7.3544	0	0
0	1	0	29	841	0	0	0	0	0	0	0	0	80	25.1486	0	0	0	0	101	63	78.2	5.79782	5.94536	102	63	78.6	5.81852	5.96368	0	0
0	1	0	66	4356	0	0	0	0	0	0	0	0	86	23.5078	0	0	0	0	116	66	86	9.52378	9.7288	120	63	85.8	9.50835	9.7152	0	0
0	0	0	36	1296	0	0	0	0	0	0	0	0	84	26.0156	0	0	0	0	120	88	100.8	7.26414	7.3128	112	73	88.6	6.50703	6.7028	0	0
0	1	0	53	2809	0	0	0	0	0	1	0	0	96	34.1059	1	1	0	1	119	76	93.2	8.187	8.39684	108	64	81.6	7.30073	7.69852	0	0
1	1	0	23	529	0	0	0	0	0	0	0	1	87	24.6296	0	0	0	1	124	81	98.2	6.75634	6.72624	122	78	95.6	6.65008	6.61652	0	0
0	1	0	66	4356	0	0	0	0	0	0	0	0	88	28.1337	0	0	0	1	151	85	111.4	11.4834	11.456	129	72	94.8	10.2027	10.3272	0	0
1	1	0	66	4356	0	0	0	0	0	0	0	0	92	26.2204	0	0	0	1	136	92	109.6	11.3445	11.3336	124	79	97	10.3724	10.4768	0	0
0	1	0	46	2116	0	0	0	0	0	0	0	0	77	22.4323	0	0	0	1	134	90	107.6	8.50611	8.4744	124	85	100.6	7.9998	8.0824	0	0
0	1	0	39	1521	0	0	0	0	0	0	0	0	96	32.3437	1	1	0	1	116	80	94.4	7.02847	7.17772	115	80	94	7.0022	7.157	0	0
0	1	0	47	2209	0	0	0	0	0	1	1	1	86.5	25.4028	0	0	1	1	111	77	90.6	7.36508	7.61416	121	81	97	7.83272	7.9764	0	0
1	1	0	42	1764	0	0	0	0	0	0	0	0	89	22.9819	0	0	0	1	142	101	117.4	8.81109	8.62784	115	81	94.6	7.2413	7.40576	0	0
1	0	0	27	729	0	0	0	0	0	0	0	0	98	27.7778	0	0	0	1	159	95	120.6	7.87405	7.80096	134	94	110	7.36174	7.3282	1	0
0	1	0	61	3721	0	0	0	0	0	1	1	0	82	24.2187	0	0	0	1	139	95	112.6	10.7782	10.7068	128	88	104	10.1082	10.1478	0	0
1	1	0	40	1600	0	0	0	0	0	0	0	0	118	35.8327	1	1	0	1	109	81	92.2	6.9437	7.13128	96	63	76.2	5.87497	6.29288	0	0
0	0	0	56	3136	0	0	0	0	0	1	1	1	87	26.1564	0	0	0	1	135	94	110.4	9.89075	9.8296	122	69	90.2	8.32806	8.5772	0	0
1	0	0	49	2401	0	0	0	0	0	0	0	0	104	29.5366	1	0	0	1	142	87	109	8.92412	8.872	134	85	104.6	8.59681	8.61768	0	0
1	1	0	41	1681	0	0	0	0	0	0	0	0	90	28.1214	0	0	0	0	125	85	101	7.60481	7.6688	124	76	95.2	7.21129	7.3614	0	0
1	0	0	30	900	0	0	0	0	0	0	0	0	101.5	29.6084	0	0	0	0	135	89	107.4	7.35054	7.32336	125	76	95.6	6.72067	6.77584	0	0
1	1	0	33	1089	0	0	0	0	0	0	0	0	103	30.0712	1	1	0	1	127	93	106.6	7.45006	7.42832	111	73	88.2	6.3837	6.54144	0	0
1	0	0	44	1936	0	0	0	0	0	0	0	0	99	30.111	0	1	0	1	136	95	111.4	8.58291	8.48952	109	69	85	6.71656	7.0428	0	0
1	1	0	30	900	0	0	0	0	0	0	0	0	98	28.0248	0	0	0	0	139	89	109	7.43595	7.3976	134	81	102.2	7.07297	7.08208	0	0
1	0	0	42	1764	0	0	0	0	0	0	0	0	108.5	33.6327	1	1	0	1	160	103	125.8	9.38943	9.07808	135	90	108	8.1639	8.124	0	0
0	1	1	67	4489	1	2	0	0	0	1	1	0	97	28.306	1	0	1	1	148	91	113.8	11.8374	11.7969	116	63	84.2	9.5629	9.76632	1	0
0	1	1	53	2809	1	2	0	0	0	1	1	0	85.5	25.2174	0	0	0	1	106	67	82.6	7.37714	7.75872	120	74	92.4	8.12588	8.34868	0	0
0	0	1	59	3481	1	1	0	0	0	0	0	1	98	29.5457	1	0	0	1	128	83	101	9.57862	9.6596	112	67	85	8.33306	8.6388	0	0
1	0	1	41	1681	1	1	0	0	0	0	0	0	103	30.3997	1	1	0	1	137	90	108.8	8.13404	8.0822	110	72	87.2	6.66849	6.9374	0	0
1	1	1	49	2401	1	1	0	0	0	0	0	0	130	42.4242	1	1	0	1	139	89	109	8.92412	8.872	121	73	92.2	7.67437	7.90096	0	0
0	1	1	45	2025	1	2	0	0	0	0	0	0	108	37.8125	1	1	0	1	125	88	102.8	8.06507	8.11012	104	73	85.4	6.82029	7.14616	0	0
1	1	0	37	1369	0	0	0	0	0	0	0	0	94	28.0102	0	0	0	0	122	73	92.6	6.80265	6.95976	112	65	83.8	6.24543	6.51448	0	0
0	1	1	59	3481	1	1	0	0	0	1	1	0	101	35.1562	1	1	0	1	119	71	90.2	8.73787	8.97056	107	55	75.8	7.61686	8.05184	0	0
0	1	1	45	2025	1	1	0	0	0	0	0	0	91	25.7067	1	0	0	1	129	91	106.2	8.3083	8.29848	120	87	100.2	7.87906	7.96608	0	0
1	1	1	50	2500	1	1	0	0	0	1	0	0	107	32.0248	1	1	0	1	149	97	117.8	9.69627	9.49952	138	78	102	8.51172	8.5768	0	0
0	1	1	84	7056	1	3	0	0	0	0	0	0	80	20.0777	0	0	0	1	154	71	104.2	14.5801	14.6118	142	77	103	14.5039	14.5172	0	0
1	1	1	44	1936	1	1	0	0	0	0	0	0	84	26.1224	0	0	0	1	146	99	117.8	9.03536	8.84024	116	77	92.6	7.25385	7.45928	0	0
1	0	1	48	2304	1	1	0	0	0	0	0	0	98	25.1559	0	0	0	1	137	93	110.6	8.93314	8.85352	121	89	101.8	8.28409	8.35016	0	0
1	1	1	66	4356	1	1	0	0	0	0	0	0	98	26.6413	0	0	0	1	134	83	103.4	10.8662	10.912	126	92	105.6	11.0359	11.0616	0	0
0	1	1	45	2025	1	2	0	0	0	1	1	0	97.5	34.4496	1	1	0	1	102	63	78.6	6.33382	6.76944	102	48	69.6	5.68997	6.27084	0	0
1	1	1	53	2809	1	2	0	0	0	0	0	0	92	25.9766	0	0	0	1	166	109	131.8	11.1361	10.7206	117	83	96.6	8.44676	8.60152	0	0
0	1	1	49	2401	1	2	0	0	0	0	0	0	87	24.9219	0	0	0	1	130	85	103	8.47778	8.5252	125	80	98	8.10583	8.2362	1	0
1	0	1	47	2209	1	1	0	0	0	0	0	0	103	30.6425	1	1	0	1	146	89	111.8	8.91414	8.81408	120	79	95.4	7.71581	7.88584	0	0
0	1	1	62	3844	1	1	0	0	0	0	0	0	100	31.25	1	1	0	1	111	74	88.8	9.07819	9.30448	112	71	87.4	8.96918	9.21264	0	0
0	1	1	64	4096	1	2	0	0	0	1	1	0	97	28.306	1	0	0	1	121	79	95.8	9.94335	10.0722	111	67	84.6	9.0741	9.32408	0	0
1	0	1	51	2601	1	2	0	0	0	0	0	0	103	32.7735	1	1	0	1	135	86	105.6	8.89562	8.9022	134	83	103.4	8.72952	8.7724	0	0
1	1	1	72	5184	1	2	0	0	0	1	1	0	110	26.5432	1	0	0	1	144	83	107.4	12.252	12.281	105	59	77.4	10.0168	10.133	0	0
0	0	1	53	2809	1	2	0	0	0	0	0	1	90	25.5296	1	0	0	1	115	83	95.8	8.38564	8.55336	111	80	92.4	8.12588	8.34868	0	0
1	1	1	55	3025	1	1	0	0	0	0	0	0	96	26.4236	0	0	0	1	156	87	114.6	10.0813	9.95144	118	75	92.2	8.35443	8.57608	0	0
0	1	1	53	2809	1	1	0	0	0	0	0	0	89	25.0341	1	0	0	1	133	87	105.4	9.1191	9.13128	120	72	91.2	8.03419	8.27644	0	0
0	1	1	63	3969	1	3	0	0	0	0	0	0	82	25.0314	0	0	0	1	111	71	87	9.09692	9.3336	104	63	79.4	8.50592	8.83048	0	0
0	1	0	36	1296	0	0	1	0	0	0	0	0	92	32.0461	1	1	0	1	118	78	94	6.84215	6.9728	97	63	76.6	5.76233	6.1028	0	0
0	1	1	55	3025	1	1	0	0	0	0	0	0	80	22.2656	0	0	0	1	119	76	93.2	8.43153	8.63748	112	76	90.4	8.21566	8.46556	0	0
0	1	1	73	5329	1	3	0	0	0	1	1	0	98	26.9531	1	0	0	1	138	78	102	12.0448	12.0866	107	61	79.4	10.3751	10.4549	0	0
0	1	1	71	5041	1	1	0	0	0	1	1	0	120	41.3516	1	1	1	1	155	70	104	11.8085	11.8478	119	55	80.6	10.0517	10.1864	0	0
0	1	1	33	1089	1	1	0	0	0	0	0	0	101	33.5937	1	1	0	1	109	70	85.6	6.23302	6.41612	103	54	73.6	5.53756	5.83772	0	0
0	1	1	68	4624	1	1	0	0	0	1	1	0	86	23.6244	0	0	0	1	143	80	105.2	11.3517	11.383	134	76	99.2	10.8928	10.9678	0	0
1	1	1	43	1849	1	2	0	0	0	1	1	0	100	29.0548	0	0	0	1	141	81	105	8.0421	8.0492	119	67	87.8	6.84155	7.11696	0	0
0	1	1	63	3969	1	2	0	0	0	0	0	0	76	22.0166	0	0	0	1	129	78	98.4	9.98343	10.0883	106	66	82	8.7081	9.0026	0	0
1	1	0	54	2916	0	0	0	0	0	0	0	0	112	32.112	1	1	0	1	209	125	158.6	13.3282	12.4917	142	88	109.6	9.56624	9.51248	0	0
1	0	0	29	841	0	0	0	0	0	0	0	0	87	25.8291	0	0	0	1	145	88	110.8	7.48484	7.43844	124	74	94	6.61546	6.669	1	0
0	0	0	22	484	0	0	0	0	0	0	0	0	100	29.4949	1	0	0	1	127	86	102.4	6.92076	6.89104	115	75	91	6.47763	6.4168	0	0
1	1	0	33	1089	0	0	0	0	0	0	0	0	103	34.0807	1	1	0	1	142	88	109.6	7.62392	7.57292	128	79	98.6	6.98642	7.04272	0	0
1	1	0	70	4900	0	0	0	0	0	0	0	0	98	24.9817	0	0	0	0	135	81	102.6	11.5161	11.563	111	64	82.8	10.0193	10.1691	0	0
0	1	0	47	2209	0	0	0	0	0	1	1	1	93	24.1588	1	0	1	1	123	86	100.8	8.11038	8.19148	118	74	91.6	7.43815	7.67076	0	0
0	0	0	61	3721	0	0	1	0	0	0	0	0	104	30.2296	1	1	0	1	135	88	106.8	10.3263	10.3298	118	69	88.6	8.90837	9.1468	0	0
1	1	0	70	4900	0	0	1	1	1	0	0	0	101	29.0796	0	0	0	1	157	97	121	12.9071	12.8584	131	78	99.2	11.2591	11.3237	0	0
1	1	1	69	4761	0	0	1	1	0	0	0	0	107	30.2296	1	1	0	1	134	81	102.2	11.3022	11.3534	148	87	111.4	12.002	11.9955	0	0
0	1	0	49	2401	0	0	1	1	0	1	1	0	88	25.9319	0	0	0	1	142	85	107.8	8.83485	8.80264	109	70	85.6	7.1834	7.51948	0	0
0	1	0	50	2500	0	0	1	1	0	0	0	0	87	29.4531	0	0	0	1	158	102	124.4	10.1911	9.88496	126	80	98.4	8.24182	8.36656	0	0
1	1	0	43	1849	0	0	0	0	0	0	0	0	91	24.2078	0	0	0	1	170	96	125.6	9.47996	9.16572	131	91	107	8.18169	8.1576	1	0
1	1	0	54	2916	0	0	0	0	0	1	1	0	90	25.1429	0	0	0	1	128	90	105.2	9.22843	9.24496	126	91	105	9.21308	9.2328	1	0
1	1	0	57	3249	0	0	0	0	0	1	0	0	118	33.9446	1	1	0	1	143	93	113	10.229	10.132	119	81	96.2	8.92572	9.08032	0	0
0	1	0	45	2025	0	0	0	0	0	0	0	0	89	25.4777	1	0	0	1	116	73	90.2	7.16368	7.41208	109	66	83.2	6.6629	7.02428	0	0
1	0	0	34	1156	0	0	0	0	0	0	0	0	99	30.478	0	1	0	1	132	87	105	7.40953	7.4048	123	80	97.2	6.94641	7.02416	0	0
0	0	0	35	1225	0	0	0	0	0	0	0	0	97	31.9559	1	1	0	1	114	80	93.6	6.77288	6.89884	109	69	85	6.2505	6.474	0	0
1	0	0	59	3481	0	0	0	0	0	0	0	0	108	31.4784	1	1	0	1	152	92	116	10.7463	10.6166	118	68	88	8.5666	8.8302	0	0
0	1	1	49	2401	1	1	1	1	0	1	0	0	118	36.2172	1	1	0	1	127	88	103.6	8.52242	8.55988	120	76	93.6	7.77852	7.98188	0	0
1	1	1	31	961	1	2	0	0	0	0	0	0	109	33.1398	1	1	0	1	142	88	109.6	7.51658	7.471	120	76	93.6	6.63728	6.719	0	0
0	0	1	31	961	1	1	0	0	0	0	0	0	87	29.3947	0	0	0	1	140	94	112.4	7.67046	7.6026	115	75	91	6.49439	6.5968	0	0
1	0	0	25	625	0	0	0	0	0	0	0	0	88	27.7489	0	0	0	1	137	96	112.4	7.40074	7.37316	126	83	100.2	6.85535	6.84368	0	0
1	1	0	31	961	0	0	0	0	0	0	0	0	96	26.1697	0	0	0	0	134	88	106.4	7.34072	7.3206	117	68	87.6	6.30754	6.437	0	0
1	0	1	43	1849	1	2	0	0	0	1	1	1	93	24.7721	0	0	1	1	139	101	116.2	8.82385	8.65624	122	87	101	7.7629	7.8324	0	0
0	1	1	57	3249	1	1	0	0	0	0	0	0	102	33.7693	1	1	0	1	171	96	126	11.2375	10.9458	137	76	100.4	9.25154	9.34324	1	0
1	0	0	42	1764	0	0	0	0	0	0	0	0	124	43.2593	1	1	0	1	125	78	96.8	7.39277	7.52368	118	73	91	6.99344	7.2128	1	0
1	1	0	60	3600	0	0	1	0	1	0	0	0	90	24.677	0	0	1	1	163	88	118	11.049	10.8992	132	77	99	9.56882	9.6756	0	0
0	1	1	52	2704	1	1	0	0	0	1	1	0	88	23.3136	0	0	0	1	132	84	103.2	8.83086	8.87792	117	71	89.4	7.78237	8.05544	1	0
0	0	0	51	2601	0	0	1	1	0	1	1	0	115	36.0357	1	1	0	1	142	94	113.2	9.46942	9.3506	120	81	96.6	8.21611	8.3712	0	0
1	1	1	79	6241	1	2	1	1	0	1	1	0	87	21.6333	0	0	1	1	143	82	106.4	13.5986	13.6489	120	73	91.8	12.5906	12.5422	0	0
1	1	1	60	3600	1	1	0	0	0	0	0	0	106	31.3469	1	1	0	1	138	89	108.6	10.3167	10.2938	117	77	93	9.10139	9.2892	0	0
1	0	0	46	2116	0	0	0	0	0	1	1	0	98	29.3426	0	0	0	1	137	100	114.8	9.02689	8.8776	115	77	92.2	7.39223	7.612	0	0
0	1	1	69	4761	1	2	0	0	0	1	1	0	92	29.4321	1	0	1	1	162	92	120	12.6561	12.5958	123	78	96	10.8306	10.9206	1	0
0	0	1	58	3364	1	2	0	0	0	1	0	1	83	23.5454	0	0	0	1	159	104	126	11.3799	11.0984	148	102	120.4	10.9446	10.7445	1	0
0	1	0	63	3969	0	0	1	1	0	0	0	0	109	37.1479	1	1	0	1	119	78	94.4	9.67237	9.82348	114	68	86.4	9.05026	9.29388	1	0
1	1	0	45	2025	0	0	0	0	0	0	0	0	103.5	33.4252	1	1	0	1	142	98	115.6	8.98076	8.81924	123	85	100.2	7.87906	7.96608	0	0
1	1	0	40	1600	0	0	0	0	0	0	0	0	90	28.7132	0	0	0	1	149	93	115.4	8.49337	8.34696	130	79	99.4	7.42463	7.50856	0	0
1	1	0	29	841	0	0	0	0	0	0	0	0	80	22.9224	0	0	0	1	162	95	121.8	8.05408	7.94224	125	82	99.2	6.88455	6.90716	0	0
1	0	1	39	1521	1	1	0	0	0	0	0	0	100	29.223	0	0	0	1	133	81	101.8	7.51458	7.56104	122	71	91.4	6.8314	7.02232	1	0
0	1	0	55	3025	0	0	0	0	0	0	0	0	100	25.8264	1	0	0	1	137	92	110	9.7267	9.669	127	80	98.8	8.86325	8.98132	0	0
0	1	0	56	3136	0	0	0	0	0	1	0	0	86	28.248	0	0	0	1	136	86	106	9.55036	9.5568	110	70	86	8.00315	8.3168	0	0
1	1	1	56	3136	1	1	0	0	0	1	1	0	94	27.9904	0	0	0	1	143	83	107	9.62772	9.6188	131	86	104	9.39564	9.4328	0	0
0	1	0	37	1369	0	0	0	0	0	0	0	0	107	31.6406	1	1	0	1	145	99	117.4	8.37302	8.21464	114	78	92.4	6.78999	6.94964	0	0
1	1	0	34	1156	0	0	0	0	0	0	0	0	99	26.8274	0	0	0	1	139	100	115.6	8.0389	7.92208	128	94	107.6	7.56391	7.53168	0	0
0	1	0	35	1225	0	0	0	0	0	0	0	0	67	18.9164	0	0	0	1	156	103	124.2	8.63161	8.41048	143	96	114.8	8.06063	7.94612	1	0
1	1	0	19	361	0	0	0	0	0	0	0	0	96	27.7008	0	0	0	0	139	83	105.4	7.01931	6.99472	126	77	96.6	6.73273	6.64448	1	0
1	0	0	28	784	0	0	1	1	0	0	0	0	126.5	43.766	1	1	0	1	149	90	113.6	7.58115	7.52592	137	90	108.8	7.34083	7.30896	0	0
0	1	1	59	3481	1	1	0	0	0	0	0	0	105	31.4222	1	1	0	1	174	107	133.8	12.132	11.7522	135	73	97.8	9.32951	9.45544	0	0
0	1	1	33	1089	1	2	0	0	0	0	0	0	82	25.8876	0	0	0	1	130	83	101.8	7.17188	7.19696	111	73	88.2	6.3837	6.54144	1	0
1	0	0	23	529	0	0	0	0	0	0	0	0	86.5	26.2649	0	0	0	0	127	72	94	6.5847	6.549	130	66	91.6	6.48661	6.44772	0	0
1	1	0	60	3600	0	0	0	0	0	0	0	0	107.5	30.6939	1	1	0	1	152	88	113.6	10.7062	10.6158	128	83	101	9.72463	9.8044	0	0
1	1	1	63	3969	1	2	0	0	0	1	1	0	108	28.6159	1	0	0	1	139	78	102.4	10.2945	10.3531	116	72	89.6	9.29911	9.50572	0	0
0	1	0	62	3844	0	0	0	0	0	0	0	0	90	30.971	1	1	0	1	145	81	106.6	10.4642	10.4722	113	59	80.6	8.43971	8.76656	0	0
0	0	0	30	900	0	0	0	0	0	0	0	0	69	19.6283	0	0	0	0	115	73	89.8	6.41107	6.50672	127	88	103.6	7.1477	7.14704	0	0
1	1	0	33	1089	0	0	0	0	0	0	0	0	103	32.1929	1	1	0	1	142	94	113.2	7.83256	7.74644	127	83	100.6	7.10233	7.13912	0	0
0	1	0	25	625	0	0	0	0	0	0	0	0	104	34.8944	1	1	0	1	131	84	102.8	6.97158	6.95652	118	69	88.6	6.33677	6.34024	0	0
0	1	1	40	1600	1	1	0	0	0	0	0	0	76	19.9432	0	0	0	1	121	79	95.8	7.18417	7.31992	111	72	87.6	6.63644	6.89024	0	0
0	1	0	62	3844	0	0	0	0	0	0	0	0	100	28.6719	1	0	0	1	144	88	110.4	10.76	10.7214	116	77	92.6	9.37407	9.55376	0	0
1	1	0	18	324	0	0	0	0	0	0	0	0	90	27.6361	0	0	0	1	142	89	110.2	7.1662	7.18304	123	77	95.4	6.71688	6.60288	0	0
1	0	0	26	676	0	0	0	0	0	0	0	0	95	27.2023	0	0	0	0	132	80	100.8	6.89771	6.892	115	72	89.2	6.35779	6.3816	0	0
0	0	0	47	2209	0	0	0	0	0	0	0	0	86	25.9325	0	0	0	0	115	68	86.8	7.08741	7.39908	97	59	74.2	6.16674	6.68592	0	0
1	1	0	33	1089	0	0	0	0	0	0	0	0	87	23.3887	0	0	0	0	109	65	82.6	6.05915	6.27152	111	69	85.8	6.24461	6.42576	0	0
1	1	1	41	1681	0	0	0	0	0	1	1	0	96	29.2388	0	0	0	1	147	93	114.6	8.52756	8.3896	129	89	105	7.87621	7.8808	0	0
1	1	0	38	1444	0	0	0	0	0	1	0	0	115.5	38.8724	1	1	0	1	130	89	105.4	7.68032	7.67568	119	79	95	7.00919	7.1432	0	0
1	1	0	42	1764	0	0	0	0	0	0	0	0	84	23.3355	0	0	0	1	149	101	120.2	9.00387	8.77792	141	97	114.6	8.61831	8.47776	0	0
0	1	0	55	3025	0	0	0	0	0	1	0	0	84	24.974	0	0	0	1	109	74	88	8.03064	8.3182	111	74	88.8	8.09231	8.36732	1	0
1	0	0	40	1600	0	0	0	0	0	1	1	0	94	29.4531	0	0	0	1	132	89	106.2	7.87885	7.86488	115	77	92.2	6.9437	7.13128	0	0
0	1	0	67	4489	0	0	0	0	0	0	0	0	90	24.3418	1	0	1	1	133	78	100	10.777	10.8502	118	66	86.8	9.76269	9.94468	0	0
0	1	0	23	529	0	0	0	0	0	0	0	0	86	31.25	0	1	0	1	119	77	93.8	6.57652	6.54056	109	66	83.2	6.14332	6.09324	0	0
0	1	0	68	4624	0	0	0	0	0	1	1	0	74	22.7263	0	0	0	1	137	93	110.6	11.7646	11.7567	124	79	97	10.7245	10.8156	0	0
1	1	1	70	4900	1	3	0	0	0	1	1	0	108	29.827	1	0	0	1	154	95	118.6	12.7257	12.6894	121	85	99.4	11.2742	11.3378	0	0
0	0	1	41	1681	1	1	0	0	0	0	0	1	86	31.1111	0	1	0	1	142	88	109.6	8.18832	8.1246	124	84	100	7.53696	7.6158	0	0
1	1	1	60	3600	1	1	0	0	0	0	0	1	104	26.595	1	0	1	1	133	88	106	10.1142	10.1264	109	73	87.4	8.66512	8.92856	0	0
0	1	0	30	900	0	0	0	0	0	0	0	0	94	29.1016	1	0	0	1	126	80	98.4	6.87013	6.90576	112	71	87.4	6.28296	6.39536	0	0
1	1	0	66	4356	0	0	0	0	0	0	0	0	84	22.1453	0	0	0	1	156	90	116.4	11.8691	11.796	126	88	103.2	10.8508	10.8984	0	0
1	0	0	52	2704	0	0	0	0	0	0	0	0	84	27.034	0	0	0	1	149	99	119	10.0313	9.8196	134	90	107.6	9.16516	9.14016	0	0
0	1	0	36	1296	0	0	0	0	0	0	0	0	112	35.1752	1	1	0	1	126	88	103.2	7.41308	7.4328	97	56	72.4	5.50169	5.8928	0	0
0	1	1	67	4489	1	1	0	0	0	0	0	0	79	23.1962	0	0	0	1	132	79	100.2	10.7924	10.8639	123	73	93	10.2391	10.37	0	0
0	0	1	49	2401	1	2	0	0	0	0	0	0	90	27.5482	1	0	0	1	154	92	116.8	9.50436	9.32284	127	81	99.4	8.20998	8.31712	0	0
1	0	0	37	1369	0	0	0	0	0	0	0	1	115	33.4124	1	1	0	1	126	79	97.8	7.13192	7.22288	116	68	87.2	6.46072	6.68652	0	0
0	1	1	67	4489	1	1	0	0	0	0	0	1	110	32.8707	1	1	0	1	149	85	110.6	11.5915	11.5774	146	81	107	11.3149	11.3304	0	0
1	1	1	25	625	1	1	0	0	0	1	1	1	115	35.0335	1	1	0	1	138	83	105	7.06993	7.052	116	73	90.2	6.4083	6.40968	0	0
0	1	0	39	1521	0	0	0	0	0	1	0	1	93	28.125	1	0	0	1	132	91	107.4	7.88245	7.85112	109	68	84.4	6.37157	6.65972	0	0
0	0	0	45	2025	0	0	0	0	0	0	0	0	88	27.5482	0	0	0	1	138	92	110.4	8.60876	8.53116	112	72	88	7.00629	7.2902	0	0
0	1	1	83	6889	1	2	0	0	0	0	0	0	88	25.4934	0	0	0	1	209	94	140	16.6646	17.1782	148	79	106.6	14.5016	14.5663	0	0
1	0	0	69	4761	0	0	0	0	0	0	0	0	113	30.7118	1	1	0	1	167	99	126.2	13.1277	13.0286	135	84	104.4	11.4695	11.5069	1	0
0	1	1	72	5184	1	1	0	0	0	1	1	0	82	20.83	0	0	0	1	123	61	85.8	10.6427	10.7345	123	64	87.6	10.7768	10.8634	1	0
0	0	1	57	3249	1	2	1	1	0	1	1	0	95.5	32.9101	1	1	0	1	119	79	95	8.83263	9.0052	118	62	84.4	8.01033	8.34164	0	0
0	1	0	36	1296	0	0	0	0	0	1	1	0	88	23.3067	0	0	0	1	126	80	98.4	7.1152	7.1928	113	67	85.4	6.30845	6.5428	0	0
0	1	1	78	6084	1	1	0	0	0	1	1	0	80	20.7168	0	0	1	1	177	74	115.2	14.0008	14.0942	129	63	89.4	12.1953	12.1541	0	0
0	1	1	46	2116	1	1	0	0	0	0	0	0	88	20.7612	0	0	0	1	139	87	107.8	8.52058	8.4856	134	73	97.4	7.76834	7.9032	1	0
1	1	0	33	1089	0	0	0	0	0	0	0	0	88	20.7612	0	0	0	1	139	87	107.8	7.5196	7.48616	113	75	90.2	6.49961	6.63784	0	0
0	0	0	67	4489	0	0	0	0	0	0	0	0	94	23.4586	1	0	0	1	138	93	111	11.6222	11.6048	121	71	91	10.0854	10.2328	0	0
0	1	1	68	4624	0	0	1	1	0	1	1	0	82	23.8728	0	0	0	1	153	82	110.4	11.7493	11.7429	116	72	89.6	10.1586	10.3035	0	0
1	1	0	26	676	0	0	0	0	0	0	0	0	83	23.9395	0	0	0	1	147	88	111.6	7.40039	7.3672	122	65	87.8	6.29263	6.32	0	0
1	1	0	54	2916	0	0	0	0	0	0	0	0	130	36.9269	1	1	0	1	165	98	124.8	10.7332	10.4366	122	80	96.8	8.58353	8.73424	0	0
0	1	1	66	4356	1	2	1	0	0	1	0	0	109	27.0416	1	0	0	1	140	86	107.6	11.1902	11.1976	126	77	96.6	10.3416	10.4496	1	0
1	1	1	74	5476	1	1	1	1	0	0	0	0	88	26.8923	0	0	0	1	129	66	91.2	11.4531	11.4962	117	67	87	11.1456	11.1904	0	0
1	1	1	40	1600	0	0	1	0	0	0	0	0	110	30.5473	1	1	0	1	109	80	91.6	6.90362	7.09984	116	79	93.8	7.05058	7.21512	0	0
0	1	0	37	1369	0	0	0	0	0	0	0	1	108	29.7442	1	0	0	1	155	100	122	8.6643	8.4474	144	98	116.4	8.3097	8.16404	0	0
1	1	1	77	5929	0	0	0	0	0	1	1	0	97.5	28.6818	0	0	0	1	130	80	100	12.7213	12.7422	122	79	96.2	12.4521	12.4587	1	0
0	0	1	29	841	1	1	0	0	0	0	0	0	98	32.8731	1	1	0	1	107	72	86	6.20147	6.3026	108	68	84	6.09797	6.211	0	0
0	1	0	43	1849	0	0	0	0	0	0	0	0	92	25.6489	1	0	0	1	128	87	103.4	7.93042	7.96248	121	80	96.4	7.44183	7.58308	0	0
1	1	0	50	2500	0	0	0	0	0	0	0	0	99	27.4939	0	0	0	1	146	90	112.4	9.29142	9.18416	136	88	107.2	8.90157	8.88048	0	0
1	1	0	35	1225	0	0	0	0	0	0	0	0	90	26.617	0	0	0	1	138	95	112.2	7.9027	7.81768	123	83	99	7.10089	7.1656	0	0
1	1	0	25	625	0	0	0	0	0	0	0	0	101	33.0922	0	1	0	1	139	94	112	7.38286	7.3558	128	79	98.6	6.78382	6.77424	0	0
1	1	0	48	2304	0	0	0	0	0	0	0	0	90	27.0051	0	0	0	1	147	98	117.6	9.44943	9.25392	130	89	105.4	8.54961	8.55608	0	0
0	0	0	54	2916	0	0	0	0	0	0	0	0	98	26.3728	1	0	0	1	146	99	117.8	10.1958	10.011	129	82	100.8	8.89063	8.97744	0	0
1	0	0	40	1600	0	0	0	0	0	0	0	0	73	20.5078	0	0	0	1	140	102	117.2	8.6136	8.44128	127	91	105.4	7.82541	7.82296	0	0
1	0	0	26	676	0	0	0	0	0	0	0	0	94.5	28.2182	0	0	0	1	145	86	109.6	7.3073	7.2792	123	77	95.4	6.64637	6.6544	1	0
1	1	0	26	676	0	0	0	0	0	0	0	0	87	25.5922	0	0	0	0	130	84	102.4	6.97218	6.9624	116	73	90.2	6.40434	6.4256	0	0
0	1	0	24	576	0	0	0	0	0	0	0	0	89	30.1783	1	1	0	1	119	88	100.4	6.85334	6.83392	121	82	97.6	6.73347	6.71408	0	0
1	0	0	31	961	0	0	0	0	0	0	0	0	81	22.1158	0	0	0	1	138	98	114	7.75839	7.6778	123	80	97.2	6.83512	6.8882	0	0
0	0	0	54	2916	0	0	0	0	0	0	0	0	98	32.4219	1	1	0	1	158	94	119.6	10.334	10.1205	124	77	95.8	8.50676	8.67344	0	0
1	1	0	41	1681	0	0	1	0	0	0	0	0	102	37.2428	0	1	0	1	135	86	105.6	7.91692	7.9126	122	83	98.6	7.44197	7.5416	0	0
0	0	1	61	3721	1	2	0	0	0	1	1	1	91	25.9107	1	0	0	1	144	82	106.8	10.3263	10.3298	105	59	77.4	8.03578	8.4188	0	0
0	1	0	31	961	0	0	0	0	0	0	0	0	81	27.5312	0	0	0	1	147	102	120	8.08813	7.9598	135	81	102.6	7.13188	7.142	0	0
1	1	0	34	1156	0	0	0	0	0	0	0	0	101	29.2184	0	0	0	0	126	87	102.6	7.26703	7.28768	113	68	86	6.28141	6.4776	1	0
1	0	0	59	3481	0	0	0	0	0	0	0	0	102.5	34.3125	1	1	0	1	134	90	107.6	10.0924	10.0807	114	79	93	8.95584	9.1492	0	0
0	0	0	33	1089	0	0	0	0	0	1	0	0	91	35.756	1	1	0	1	104	83	91.4	6.56915	6.69568	109	70	85.6	6.23302	6.41612	0	0
1	0	0	34	1156	0	0	0	0	0	0	0	0	92	30.7958	0	1	0	1	144	97	115.8	8.05078	7.93184	125	90	104	7.35016	7.356	0	0
0	0	0	49	2401	0	0	0	0	0	0	0	0	91	35.3798	1	1	0	1	136	95	111.4	9.10266	9.01072	125	84	100.4	8.28437	8.37492	0	0
1	1	0	28	784	0	0	0	0	0	0	0	0	108	38.4243	1	1	0	1	139	85	106.6	7.23069	7.20952	121	73	92.2	6.50973	6.55864	0	0
1	0	0	38	1444	0	0	0	0	0	0	0	0	105	31.9193	1	1	0	1	166	99	125.8	8.99677	8.72016	151	108	125.2	8.95805	8.68944	0	0
1	0	0	55	3025	0	0	0	0	0	1	1	0	106	32.4584	1	1	0	1	165	97	124.2	10.8214	10.5409	129	89	105	9.34123	9.362	1	0
1	1	0	53	2809	0	0	0	0	0	0	0	0	92	31.9559	0	1	0	1	124	88	102.4	8.8899	8.95068	117	80	94.8	8.30924	8.49316	1	0
0	0	0	31	961	0	0	0	0	0	0	0	0	126	46.4868	1	1	0	1	124	81	98.2	6.89008	6.9352	111	68	85.2	6.17564	6.3242	0	0
0	1	0	33	1089	0	0	0	0	0	0	0	0	72	19.2336	0	0	0	0	118	83	97	6.8937	6.9656	106	67	82.6	6.05915	6.27152	0	0
1	0	1	42	1764	0	0	0	0	0	0	0	0	102.5	29.4023	1	0	0	1	134	98	112.4	8.46684	8.35984	138	90	109.2	8.24652	8.18832	0	0
0	1	0	28	784	0	0	0	0	0	0	0	0	95	31.9922	1	1	0	1	110	73	87.8	6.28943	6.35976	101	63	78.2	5.8088	5.92584	0	0
1	1	0	32	1024	0	0	0	0	0	0	0	0	108	32.5577	1	1	0	1	126	89	103.8	7.24097	7.24408	128	83	101	7.08282	7.1108	0	0
0	1	0	46	2116	0	0	0	0	0	1	0	0	88	25.9701	0	0	0	1	126	89	103.8	8.23126	8.2616	143	107	121.4	9.50427	9.2472	0	0
0	1	0	58	3364	0	0	1	1	0	1	1	0	89	31.5776	1	1	0	1	134	82	102.8	9.57637	9.63216	130	82	101.2	9.45199	9.53104	0	0
1	0	0	31	961	0	0	0	0	0	0	0	0	116	35.6401	1	1	0	1	137	88	107.6	7.40667	7.377	134	79	101	7.04395	7.0668	0	0
1	1	0	24	576	0	0	0	0	0	0	0	0	98	28.9647	0	0	0	0	130	74	96.4	6.68209	6.66272	121	63	86.2	6.2454	6.22616	0	0
1	0	0	28	784	0	0	0	0	0	0	0	0	85.5	25.8806	0	0	0	0	118	75	92.2	6.50973	6.55864	119	70	89.6	6.37955	6.44112	0	0
1	1	0	26	676	0	0	0	0	0	0	0	0	90	26.2976	0	0	0	0	118	74	91.6	6.4695	6.4872	112	63	82.6	6.0506	6.0912	0	0
1	0	0	51	2601	0	0	0	0	0	0	0	0	101	29.3848	0	0	0	1	141	87	108.6	9.12212	9.0792	137	82	104	8.77482	8.8078	0	0
1	0	0	41	1681	0	0	0	0	0	1	1	0	110	34.6021	1	1	0	1	136	101	115	8.5547	8.4108	133	90	107.2	8.02548	7.9974	0	0
0	1	1	48	2304	0	0	0	0	0	0	0	0	71	20.9644	0	0	1	1	150	98	118.8	9.53794	9.32256	129	90	105.6	8.56436	8.56752	1	0
0	0	0	52	2704	0	0	0	0	0	0	0	0	80	26.9531	0	0	0	0	110	70	86	7.52405	7.8528	107	73	86.6	7.56963	7.88856	0	0
0	1	0	32	1024	0	0	0	0	0	1	1	0	50	19.4674	0	0	0	1	114	76	91.2	6.5293	6.64432	105	68	82.8	6.05486	6.24448	0	0
1	0	0	36	1296	0	0	0	0	0	0	0	0	95	28.0864	0	0	0	0	114	81	94.2	6.85456	6.9828	113	63	83	6.15951	6.4228	0	0
1	0	0	49	2401	0	0	0	0	0	1	1	0	85	25.2092	0	0	0	1	126	97	108.6	8.89437	8.84888	111	80	92.4	7.68925	7.91252	0	0
1	0	0	42	1764	0	0	0	0	0	1	0	0	94	27.7634	0	0	0	1	143	100	117.2	8.79732	8.61712	124	90	103.6	7.86095	7.88816	0	0
1	0	0	25	625	0	0	0	0	0	0	0	1	105	32.6608	1	1	0	1	127	83	100.6	6.87323	6.86104	113	70	87.2	6.27418	6.27948	1	0
0	1	0	32	1024	0	0	0	0	0	0	0	0	61	22.9481	0	0	0	0	116	81	95	6.74393	6.8252	120	77	94.2	6.69875	6.78712	0	0
1	1	0	44	1936	0	0	0	0	0	1	0	0	110	33.6221	1	1	0	1	140	103	117.8	9.03536	8.84024	129	97	109.8	8.4698	8.40184	0	0
1	0	0	64	4096	0	0	0	0	0	0	0	0	97	28.578	0	0	0	0	136	77	100.6	10.3159	10.3929	120	61	84.6	9.0741	9.32408	1	0
1	0	0	18	324	0	0	0	0	0	0	0	0	99	32.2118	0	1	0	1	126	84	100.8	6.88082	6.81456	112	68	85.6	6.41936	6.21872	0	0
1	0	0	31	961	0	0	0	0	0	0	0	0	109	34.6021	1	1	0	1	138	104	117.6	7.95623	7.847	129	81	100.2	6.99999	7.0292	0	0
0	1	0	27	729	0	0	0	0	0	0	0	0	88	29.2969	0	0	0	1	144	103	119.4	7.81606	7.74744	125	94	106.4	7.18774	7.16764	1	0
1	1	0	34	1156	0	0	0	0	0	0	0	0	101	31.0137	0	1	0	1	147	92	114	7.94391	7.844	126	83	100.2	7.12453	7.17056	1	0
0	0	0	32	1024	0	0	0	0	0	0	0	0	87	30.8365	0	1	0	0	102	63	78.6	5.81763	6.04456	106	65	81.4	5.97578	6.17784	0	0
1	1	0	34	1156	0	0	0	0	0	1	1	1	108	31.1728	1	1	0	1	126	84	100.8	7.16016	7.19984	123	76	94.8	6.80391	6.90704	0	0
1	1	0	56	3136	0	0	0	0	0	0	0	0	95	26.4915	0	0	0	0	126	86	102	9.24092	9.3088	123	77	95.4	8.73034	8.8996	0	0
1	1	0	61	3721	0	0	0	0	0	1	1	0	115	27.31	1	0	1	1	151	91	115	10.9652	10.8628	143	94	113.6	10.8561	10.7718	0	0
0	1	0	59	3481	0	0	0	0	0	1	1	0	93	28.0557	1	0	0	1	137	84	105.2	9.90558	9.92756	116	71	89	8.64445	8.894	0	0
0	1	0	41	1681	0	0	0	0	0	0	0	0	101	35.2508	1	1	0	1	113	78	92	6.99417	7.1918	107	67	83	6.38352	6.7148	0	0
1	0	0	45	2025	0	0	0	0	0	0	0	0	92	28.0899	0	0	0	1	131	97	110.6	8.62307	8.54224	137	90	108.8	8.4943	8.44252	0	0
0	0	0	52	2704	0	0	0	0	0	0	0	0	88.5	37.461	1	1	0	1	150	98	118.8	10.0161	9.80768	133	92	108.4	9.22595	9.18784	0	0
1	0	0	35	1225	0	0	0	0	0	1	1	0	123	36.4799	1	1	0	1	139	92	110.8	7.81766	7.74852	136	82	103.6	7.38031	7.39284	0	0
1	1	0	45	2025	0	0	0	0	0	0	0	0	82	24.3827	0	0	0	0	112	80	92.8	7.34968	7.55612	111	72	87.6	6.97767	7.26804	0	0
1	1	0	27	729	0	0	0	0	0	0	0	0	84	26.2346	0	0	0	1	141	79	103.8	7.06208	7.05168	117	68	87.6	6.27911	6.32916	0	0
0	0	0	42	1764	0	0	0	0	0	0	0	0	97	26.4463	1	0	0	1	155	112	129.2	9.62352	9.26032	134	100	113.6	8.54946	8.42416	0	0
1	0	0	46	2116	0	0	0	0	0	0	0	0	99	26.7299	0	0	0	0	133	88	106	8.39038	8.3848	121	82	97.6	7.78281	7.9144	1	0
1	1	0	35	1225	0	0	0	0	0	0	0	0	90	27.102	0	0	0	0	125	86	101.6	7.25883	7.29404	115	81	94.6	6.83363	6.94824	0	0
1	0	0	19	361	0	0	0	0	0	0	0	0	86	27.7703	0	0	0	0	130	88	104.8	6.99977	6.97084	127	72	94	6.64805	6.541	0	0
1	0	0	47	2209	0	0	0	0	0	1	0	1	99	29.6084	0	0	0	1	140	103	117.8	9.35256	9.15368	137	97	113	9.00183	8.882	0	0
1	1	0	37	1369	0	0	0	0	0	1	0	0	92	26.5432	0	0	0	1	129	84	102	7.39787	7.4354	120	77	94.2	6.90397	7.04072	1	0
1	0	0	50	2500	0	0	0	0	0	0	0	0	101	32.526	0	1	0	1	142	95	113.8	9.39638	9.26592	138	87	107.4	8.91656	8.89216	0	0
1	1	0	54	2916	0	0	0	0	0	0	0	0	99	31.5334	0	1	0	1	123	83	99	8.75243	8.868	125	86	101.6	8.95205	9.02608	0	0
1	1	0	29	841	0	0	0	0	0	0	0	0	97	28.9062	0	0	0	1	143	94	113.6	7.62974	7.56668	139	92	110.8	7.48484	7.43844	0	0
0	0	0	60	3600	0	0	0	0	0	1	0	0	103	36.3636	1	1	1	1	154	94	118	11.049	10.8992	143	83	107	10.1921	10.1908	0	0
1	0	0	44	1936	0	0	0	0	0	0	0	0	102.5	31.0204	1	1	0	1	165	119	137.4	10.421	9.91432	151	107	124.6	9.51609	9.21288	0	0
1	1	1	42	1764	0	0	0	0	0	0	0	0	100	30.6689	0	1	0	1	148	112	126.4	9.43074	9.11024	133	98	112	8.4393	8.3384	1	0
0	0	0	53	2809	0	0	1	1	0	1	1	1	102	33.3333	1	1	0	1	142	91	111.4	9.57751	9.49248	123	78	96	8.40092	8.5654	1	0
0	0	0	29	841	0	0	0	0	0	0	0	0	84	25.4581	0	0	0	0	117	79	94.2	6.62581	6.67816	116	73	90.2	6.41881	6.49496	0	0
0	0	0	54	2916	0	0	0	0	0	0	0	0	93	29.0533	1	0	0	1	154	95	118.6	10.2572	10.0597	118	72	90.4	8.09218	8.34512	0	0
0	1	0	27	729	0	0	0	0	0	0	0	0	70	24.7967	0	0	0	1	128	97	109.4	7.33274	7.30144	130	98	110.8	7.4004	7.36388	0	0
0	0	0	36	1296	0	0	0	0	0	0	0	0	79	24.7676	0	0	0	0	106	72	85.6	6.32086	6.5528	107	69	84.2	6.23398	6.4828	0	0
0	1	1	88	7744	0	0	0	0	0	0	0	0	79	20.6418	0	0	0	1	174	73	113.4	16.0885	16.3273	122	58	83.6	14.3531	13.9075	0	0
1	0	0	44	1936	0	0	0	0	0	0	0	0	92	53.838	0	1	0	1	110	69	85.4	6.74484	7.06472	112	68	85.6	6.75898	7.07568	1	0
1	1	0	34	1156	0	0	0	0	0	0	0	0	114	35.5114	1	1	0	1	152	93	116.6	8.09828	7.97088	134	82	102.8	7.27891	7.29744	0	0
1	0	0	40	1600	0	0	0	0	0	0	0	0	88	24.4898	0	0	0	1	142	100	116.8	8.58688	8.42032	129	83	101.4	7.55823	7.61336	0	0
1	0	0	32	1024	0	0	0	0	0	1	1	0	92	27.7778	0	0	0	1	133	83	103	7.19578	7.206	111	60	80.4	5.9193	6.13024	1	0
1	0	0	45	2025	0	0	0	0	0	0	0	0	83	27.968	0	0	0	0	117	81	95.4	7.53568	7.70016	108	64	81.6	6.54844	6.93564	0	0
1	1	0	47	2209	0	0	0	0	0	0	0	0	83	23.1206	0	0	0	1	130	95	109	8.70955	8.6556	121	86	100	8.05193	8.1462	0	0
0	1	0	57	3249	0	0	0	0	0	1	1	0	113	29.0548	1	0	0	1	144	84	108	9.84112	9.819	122	71	91.4	8.55336	8.77984	0	0
1	0	0	57	3249	0	0	1	0	0	0	0	0	113	38.4168	1	1	0	1	164	97	123.8	11.0668	10.8081	148	91	113.8	10.2911	10.1821	0	0
0	0	0	29	841	0	0	0	0	0	0	0	0	88.5	33.4622	1	1	0	1	124	82	98.8	6.86385	6.88884	112	69	86.2	6.21182	6.31176	1	0
0	1	1	72	5184	0	0	0	0	0	1	0	0	91	26.7405	1	0	0	1	129	66	91.2	11.045	11.1211	138	73	99	11.6262	11.6796	0	0
1	0	1	65	4225	0	0	0	0	0	1	0	0	90	26.7698	0	0	0	1	126	78	97.2	10.2179	10.3263	112	70	86.8	9.41289	9.62532	0	0
1	0	0	38	1444	0	0	0	0	0	0	0	0	98	25.6055	0	0	0	1	138	96	112.8	8.15785	8.05456	117	81	95.4	7.035	7.16368	0	0
1	1	0	36	1296	0	0	0	0	0	0	0	0	91	25.7552	0	0	0	1	131	93	108.2	7.72337	7.6828	122	76	94.4	6.86697	6.9928	0	0
1	1	0	72	5184	0	0	0	0	0	0	0	0	93	20.9024	0	0	0	0	136	70	96.4	11.4325	11.4934	115	73	89.8	10.9407	11.0209	0	0
0	1	0	48	2304	0	0	0	0	0	0	0	0	86	28.0843	0	0	0	0	123	80	97.2	7.94481	8.08704	120	70	90	7.41377	7.6752	0	0
1	1	0	24	576	0	0	0	0	0	0	0	0	91	29.4118	0	0	0	0	118	76	92.8	6.52796	6.50864	123	64	87.6	6.30534	6.28608	0	0
0	1	0	48	2304	0	0	0	0	0	0	0	0	91.5	27.9522	1	0	0	1	133	76	98.8	8.06282	8.17856	126	81	99	8.07757	8.19	0	0
0	0	1	61	3721	1	2	0	0	0	1	1	0	108	32.0291	1	1	0	1	120	70	90	9.01745	9.2378	122	70	90.8	9.07978	9.2898	0	0
0	1	0	32	1024	0	0	0	0	0	0	0	0	114	38.9468	1	1	0	1	137	81	103.4	7.21838	7.22504	132	86	104.4	7.27486	7.27264	0	0
1	1	1	54	2916	1	1	0	0	0	0	0	0	107	31.6165	1	1	0	1	133	87	105.4	9.24379	9.25712	124	85	100.6	8.87527	8.96528	0	0
0	1	1	28	784	1	1	1	1	0	0	0	0	105	35.625	1	1	0	1	126	91	105	7.15058	7.1372	114	70	87.6	6.27942	6.35072	0	0
0	1	1	53	2809	1	1	0	0	0	1	0	0	104	29.6419	1	0	0	1	126	74	94.8	8.30924	8.49316	123	70	91.2	8.03419	8.27644	0	0
1	1	1	57	3249	1	2	0	0	0	0	0	0	122.5	37.3224	1	1	0	1	138	89	108.6	9.88766	9.85656	123	78	96	8.91021	9.0678	0	0
1	1	1	59	3481	1	1	0	0	0	0	0	0	114	35.0556	1	1	0	1	138	92	110.4	10.3104	10.2593	128	79	98.6	9.39179	9.50648	0	0
1	1	1	40	1600	1	1	0	0	0	1	1	0	123	35.4938	1	1	0	1	126	92	105.6	7.83877	7.83344	126	79	97.8	7.31776	7.42472	0	0
1	1	1	45	2025	1	1	0	0	0	1	0	0	115	32.2118	1	1	1	1	121	81	97	7.65014	7.7888	117	71	89.4	7.10644	7.36776	0	0
1	1	0	32	1024	0	0	0	0	0	0	0	0	106.5	30.423	1	1	0	1	151	99	119.8	8.14468	8.00568	136	91	109	7.53467	7.4916	0	0
0	0	0	34	1156	0	0	0	0	0	0	0	0	108	32.5085	1	1	0	1	151	96	118	8.1814	8.0392	129	83	101.4	7.19578	7.22912	0	0
1	1	0	48	2304	0	0	0	0	0	0	0	0	93	26.1224	0	0	0	1	157	88	115.6	9.30192	9.13952	145	91	112.6	9.08065	8.96792	0	0
1	1	1	75	5625	1	2	1	1	0	0	0	0	96	24.8016	0	0	0	1	122	74	93.2	11.8086	11.8359	113	76	90.8	11.6346	11.6597	0	0
1	1	1	76	5776	1	1	0	0	0	1	1	0	99	21.6333	0	0	0	1	124	56	83.2	11.3049	11.2936	114	58	80.4	11.1042	11.0864	0	0
1	0	0	55	3025	0	0	0	0	0	0	0	0	98	30.6365	0	1	0	1	156	100	122.4	10.6827	10.4304	139	97	113.8	10.0197	9.90232	0	0
0	1	0	47	2209	0	0	0	0	0	0	0	0	87	26.3957	0	0	0	0	132	89	106.2	8.50496	8.49712	127	84	101.2	8.13961	8.21412	1	0
1	1	0	24	576	0	0	0	0	0	0	0	0	106	30.0568	1	1	0	1	156	106	126	7.94935	7.9296	153	102	122.4	7.79522	7.77552	0	0
1	1	1	43	1849	1	1	0	0	0	1	0	0	98	31.0979	0	1	0	1	120	83	97.8	7.53954	7.65896	113	75	90.2	7.00907	7.24704	1	0
1	0	1	35	1225	1	1	0	0	0	0	0	0	83	26.1286	0	0	0	1	122	83	98.6	7.0766	7.14584	109	70	85.6	6.28694	6.50364	0	0
0	1	0	55	3025	0	0	0	0	0	0	0	0	80	17.8565	0	0	0	0	110	73	87.8	8.01522	8.30592	107	62	80	7.41389	7.827	0	0
0	0	1	60	3600	1	2	0	0	0	0	0	0	111	33.5354	1	1	0	1	140	85	107	10.1921	10.1908	128	74	95.6	9.30394	9.45664	0	0
1	1	1	66	4356	1	1	0	0	0	0	0	0	95	30.0838	0	1	1	1	89	58	70.4	8.32024	8.668	126	75	95.4	10.249	10.368	0	0
0	0	1	69	4761	1	3	0	0	0	0	0	0	107	37.9768	1	1	0	1	122	73	92.6	10.5719	10.6833	123	77	95.4	10.7849	10.8787	0	0
0	1	1	55	3025	1	2	0	0	0	1	1	0	115	31.1419	1	1	0	1	128	78	98	8.80158	8.9322	120	66	87.6	7.9998	8.29364	0	0
1	0	0	38	1444	0	0	0	0	0	0	0	0	105	29.9836	1	1	0	1	220	137	170.2	11.862	10.9934	135	92	109.2	7.92554	7.87024	0	0
0	0	1	55	3025	1	1	0	0	0	0	0	0	118	33.2621	1	1	0	1	133	89	106.6	9.46458	9.46024	113	67	85.4	7.8302	8.15856	1	0
1	0	0	30	900	0	0	0	0	0	0	0	0	108	32.526	1	1	0	1	163	115	134.2	8.78109	8.56688	137	93	110.6	7.52135	7.47184	0	0
0	0	1	78	6084	1	2	1	1	0	0	0	0	110	37.7778	1	1	0	1	118	72	90.4	12.2653	12.2293	101	49	69.8	10.8238	10.6802	1	0
0	1	1	71	5041	1	2	1	1	0	1	1	0	102	33.3108	1	1	0	1	111	68	85.2	10.397	10.513	110	62	81.2	10.0967	10.229	0	0
1	1	1	69	4761	1	1	0	0	0	0	0	0	106	27.6361	1	0	0	1	144	91	112.2	12.0628	12.0514	123	82	98.4	11.0131	11.0881	0	0
1	1	1	43	1849	1	1	0	0	0	0	0	0	107	29.6566	1	0	0	1	150	111	126.6	9.54975	9.21992	128	92	106.4	8.13982	8.12508	0	0
0	1	1	70	4900	1	1	0	0	0	0	0	0	100	30.4272	1	1	0	1	133	76	98.8	11.2288	11.2955	129	56	85.2	10.2007	10.3381	1	0
0	0	0	66	4356	0	0	0	0	0	0	0	1	120	39.7429	1	1	1	1	145	69	99.4	10.5576	10.64	149	76	105.2	11.0051	11.0344	0	0
1	1	1	68	4624	1	2	1	1	0	0	0	0	119	36.6811	1	1	0	1	182	88	125.6	12.9118	12.7947	129	79	99	10.8775	10.954	0	0
1	1	1	51	2601	1	2	0	0	0	0	0	0	98.5	30.8463	0	1	0	1	151	92	115.6	9.65063	9.4922	124	77	95.8	8.15571	8.324	1	0
1	0	0	72	5184	0	0	0	0	0	0	0	0	102.5	26.056	1	0	0	1	154	87	113.8	12.7289	12.7393	128	84	101.6	11.8199	11.8658	0	0
1	1	0	47	2209	0	0	0	0	0	0	0	0	123	41.5225	1	1	0	1	142	92	112	8.92876	8.8254	143	80	105.2	8.43189	8.44052	0	0
0	1	1	32	1024	1	2	0	0	0	0	0	0	88.5	26.6299	1	0	0	1	97	64	77.2	5.73856	5.97792	100	63	77.8	5.77245	6.00648	0	0
0	1	1	51	2601	1	1	0	0	0	1	0	0	108	31.5088	1	1	0	1	133	94	109.6	9.19762	9.1382	127	79	98.2	8.33691	8.4656	0	0
1	1	1	76	5776	1	2	0	0	0	0	0	0	107	26.5044	1	0	0	1	182	108	137.6	15.2053	15.3192	152	96	118.4	13.8287	13.8984	0	0
0	1	0	33	1089	0	0	0	0	0	0	0	0	118.5	38.7643	1	1	0	1	178	104	133.6	9.01483	8.72972	149	94	116	7.99483	7.8814	1	0
1	0	1	37	1369	1	1	0	0	0	0	0	1	104	31.3972	1	1	0	1	125	88	102.8	7.44853	7.47588	127	80	98.8	7.19524	7.27348	1	0
0	1	0	42	1764	0	0	0	0	0	0	0	0	93	28.7236	1	0	0	1	123	83	99	7.54424	7.6416	107	68	83.6	6.48395	6.81616	0	0
1	1	1	73	5329	1	3	1	1	0	1	1	0	105	32	1	1	0	1	129	73	95.4	11.5572	11.6101	112	61	81.4	10.5228	10.5993	0	0
0	0	1	51	2601	1	1	1	1	0	1	0	0	90	24.677	1	0	0	1	131	88	105.2	8.86542	8.8786	115	79	93.4	7.97451	8.1824	0	0
0	1	0	64	4096	0	0	0	0	0	0	0	0	84	25.0657	0	0	0	1	142	91	111.4	11.1541	11.1143	135	84	104.4	10.6108	10.6467	0	0
1	0	0	49	2401	0	0	0	0	0	0	0	0	110	35.6401	1	1	0	1	133	107	117.4	9.549	9.35752	117	76	92.4	7.68925	7.91252	0	0
1	0	0	51	2601	0	0	0	0	0	0	0	0	94	29.0688	0	0	0	1	127	90	104.8	8.83522	8.855	112	78	91.6	7.83861	8.0762	1	0
0	1	0	68	4624	0	0	0	0	0	0	0	0	98	27.1416	1	0	0	1	137	72	98	10.801	10.8848	106	53	74.2	8.98081	9.23784	0	0
1	1	1	57	3249	1	1	0	0	0	1	0	1	110	33.1313	1	1	1	1	113	82	94.4	8.78609	8.96764	100	69	81.4	7.77761	8.15384	0	0
0	1	1	35	1225	1	1	0	0	0	0	0	0	100	37.4219	1	1	0	1	165	108	130.8	9.03251	8.73652	123	82	98.4	7.06445	7.13596	0	0
0	1	1	47	2209	1	2	0	0	0	0	0	0	82	20.5049	0	0	0	1	127	93	106.6	8.53418	8.51976	120	80	96	7.75965	7.9198	1	0
0	1	0	47	2209	0	0	0	0	0	0	0	0	96	25.5937	1	0	0	1	120	74	92.4	7.4966	7.71604	112	72	88	7.1751	7.467	0	0
0	1	0	52	2704	0	0	0	0	0	0	0	0	109	36.8846	1	1	0	1	119	75	92.6	8.0255	8.24616	106	63	80.2	7.08338	7.50712	0	0
1	1	0	72	5184	0	0	0	0	0	0	0	0	90	25.1149	0	0	0	1	190	113	143.8	14.9641	14.8873	149	97	117.8	13.0269	13.0257	0	0
1	1	0	49	2401	1	1	0	0	0	0	0	0	96	26.881	0	0	0	1	167	112	134	10.7839	10.317	127	77	97	8.03144	8.1784	1	0
1	0	0	37	1369	0	0	0	0	0	0	0	0	112	31.6991	1	1	0	1	160	105	127	8.9809	8.7004	138	92	110.4	7.92977	7.86044	1	0
0	1	0	64	4096	0	0	0	0	0	0	0	0	82	23.1911	0	0	0	0	121	79	95.8	9.94335	10.0722	111	74	88.8	9.40007	9.60464	1	0
1	0	0	54	2916	0	0	0	0	0	0	0	0	85	24.093	0	0	0	0	125	79	97.4	8.6296	8.77072	112	72	88	7.90792	8.1992	0	0
1	0	0	68	4624	0	0	0	0	0	0	0	0	96	25.5296	0	0	0	1	145	112	125.2	12.8812	12.767	134	90	107.6	11.5352	11.5491	0	0
0	1	0	42	1764	0	0	0	0	0	0	0	0	112	33.2031	1	1	0	1	137	96	112.4	8.46684	8.35984	110	72	87.2	6.73181	7.00912	1	0
1	1	0	27	729	0	0	0	0	0	0	0	0	98	25.4848	0	0	0	0	126	85	101.4	6.94608	6.94464	134	85	104.6	7.10075	7.08736	0	0

## Sheet: LEGENDS
COLUMN	VARIABLE	DESCRIPTION
A	Gender	female = 0 male= 1
B	Brazilian Caucasian	Brazilian Caucasians refer to citizens considered or self-identified as "white," typically because of European or West Asian ancestry from Lebanon and Syria. yes = 1 no = 0
C	HTN	Hypertension : 0 = no 1 = yes
D	Age	Age in years on inclusion date
E	Age squared	age squared
F	anti-HTN	Regular use of anti-hypertensive medicine : 0 = no 1 = yes
G	anti-HTN Nº	number of anti-hypertensives medicines taking
H	DBT	Diabetes : 0 = no 1 = yes
I	OAD	Regular use of oral anti diabetic : 0 = no 1 = yes
J	INS	Regular use of insulin : 0 = no 1 = yes
K	DYS	dyslipidemia : 0 = no 1 = yes
L	STATIN	Regular use of statin medicine : 0 = no 1 = yes
M	Smk	Smoking : 0 = no 1 = yes
N	AC	Abdominal cirfumference (centimeters)
O	BMI	Body mass index (kg/m2)
P	AC AT RISK	Abdominal cirfumference at risk Male = ≥ 102 cm Female = ≥ 88 cm
Q	OBY	Obesity ; BMI ≥ 30 kg/m2
R	CVD	Previous reports of at least one clinical cardiovascular disease (CVD) 0 = no 1 = yes : acute myocardial infarction, acute coronary syndrome, coronary or other arterial revascularization, stroke, transient ischemic attack, aortic aneurysm, peripheral artery disease and severe chronic kidney disease (CKD).
S	With risk	The group with risk factors consisted of individuals with elevated BP (≥140 and-or 90 mmHg) or at least one risk factor, such as previous hypertension, dyslipidemia, diabetes, smoking, body obesity (BMI ≥ 30 kg/m2), or an increased waist circumference at risk (waist circumference > 102 cm in males and > 88 cm in females)
T	SysOBP	Systolic office blood pressure
U	DiaOBP	Diastolic office blood pressure
V	MBPOBP	mean blood pressure of office blood pressure = diastolic BP+ 0.4*(systolic BP/diastolic BP)
W	e1-PWVOBP	Estimated pulse wave velocity from equation 1 using MBPOBP
X	e2-PWVOBP	Estimated pulse wave velocity from equation 2 using MBPOBP
Y	24-h SBP	24 hours ambulatory systolic blood pressure
Z	24-h DBP	24 hours ambulatory diastolic blood pressure
AA	MBP24-hBP	mean blood pressure ambulatory blood pressure = diastolic BP+ 0.4*(systolic BP/diastolic BP)
AB	e1-PWV24-hBP	Estimated pulse wave velocity from equation 1 using MBP24-hBP
AC	e2-PWV24-hBP	Estimated pulse wave velocity from equation 2 using MBP24-hBP
AD	BP1-3 HTNG2+3	Office blood pressure < 160 and < 100 mmHg = yes = 0 no= 1
AE	Database	This database is a combination of two other databases from published research. The Human Research Ethics Committee of Sirio Libanes Hospital and Federal University of the Triângulo Mineiro, provided ethical approval for data collection under protocol numbers 08930813.0.0000.5461 (first database) and 61985316.9.0000.5154 (second database), respectively. Database 1 : 1 = no = 0 yes = 1
